# Supplementary material for: Insights into trypanosomiasis transmission: Age, infection rates, and bloodmeal analysis of Glossina fuscipes fuscipes in N.W. Uganda
Source: PLoS Negl Trop Dis. 2024 Oct 31;18(10):e0011805. doi: 10.1371/journal.pntd.0011805 (PMC11556741; doi:10.1371/journal.pntd.0011805)
Supplement: S1 Data — (XLSX) [file pntd.0011805.s006.xlsx]

## Sheet: original sheet
Day of collection	Ref#	Ovarian Category	Collection site	Season	PCR	Plate	MG	SG	MP	Micro tissue Pos	Micro pos	Blood meal ID	MPITS	MPITS Size	MG	mg size	SG	sg size	MP	mp size	tissue pos
2013-04-16	1041	5	KO21				0	0	0	0	Negative										0
2013-04-16	1042	5	KO21				0	0	0	0	Negative										0
2013-04-16	1043	4	KO21				0	0	0	0	Negative										0
2013-04-16	1044	100	KO21				0	0	0	0	Negative										0
2013-04-16	1045	100	KO21				0	0	0	0	Negative										0
2013-04-16	1046	7	KO20				0	0	0	0	Negative										0
2013-04-16	1047	5	KO20				0	0	0	0	Negative										0
2013-04-16	1048	1	KO20				0	0	0	0	Negative										0
2013-04-16	1049	5	KO20				0	0	0	0	Negative										0
2013-04-16	1050	7	KO20				na	na	na	0	Negative										0
2013-04-16	1051	5	KO12				0	0	0	0	Negative										0
2013-04-16	1052	7	KO12				na	na	na	0	Negative										0
2013-04-16	1053	2	KO12				na	na	na	0	Negative										0
2013-04-16	1054	4	KO16				na	na	na	0	Negative										0
2013-04-16	1055	4	KO16				0	0	0	0	Negative										0
2013-04-16	1056	100	KO16				0	0	0	0	Negative										0
2013-04-16	1057	1	KO16				na	na	na	0	Negative										0
2013-04-16	1058	5	KO17				0	0	0	0	Negative										0
2013-04-16	1059	0	KO17				0	0	0	0	Negative										0
2013-04-16	1060	2	KO17				0	0	0	0	Negative										0
2013-04-16	1061	100	KO17				0	0	0	0	Negative										0
2013-04-16	1062	5	KO17				0	0	0	0	Negative										0
2013-04-16	1063	2	KO19				0	0	0	0	Negative										0
2013-04-16	1064	0	KO19				0	0	0	0	Negative										0
2013-04-16	1065	0	KO19				na	na	na	0	Negative										0
2013-04-16	1066	5	KO21				0	0	0	0	Negative										0
2013-04-16	1067	5	KO21				0	0	0	0	Negative										0
2013-04-16	1068	0	KO21				0	0	0	0	Negative										0
2013-04-16	1069	5	KO21				0	0	0	0	Negative										0
2013-04-16	1070	4	KO21				0	0	0	0	Negative										0
2013-04-16	1071	100	KO21				0	0	0	0	Negative										0
2013-04-16	1072	100	KO21				0	0	0	0	Negative										0
2013-04-16	1073	2	KO21				0	0	0	0	Negative										0
2013-04-16	1074	3	KO21				0	0	0	0	Negative										0
2013-04-16	1075	4	KO21				0	0	0	0	Negative										0
2013-04-16	1076	5	KO21				na	na	na	0	Negative										0
2013-04-16	1077	2	KO20				0	0	0	0	Negative										0
2013-04-16	1078	6	KO20				0	0	0	0	Negative										0
2013-04-16	1079	5	KO20				na	na	na	0	Negative										0
2013-04-16	1080	5	KO20				na	na	1	1	Positive										0
2013-04-16	1081	100	KO17				0	0	0	0	Negative										0
2013-04-16	1082	5	KO18				0	0	0	0	Negative										0
2013-04-17	1083	100	KO17				0	0	0	0	Negative										0
2013-04-17	1084	0	KO20				0	0	0	0	Negative										0
2013-04-17	1085	5	KO19				0	0	0	0	Negative										0
2013-04-17	1086	5	KO19				0	0	0	0	Negative										0
2013-04-17	1087	1	KO19				1	0	0	1	Positive										0
2013-04-17	1088	4	KO19				0	0	0	0	Negative										0
2013-04-17	1089	0	KO21				0	0	0	0	Negative										0
2013-04-17	1090	4	KO21				0	0	0	0	Negative										0
2013-04-17	1091	4	KO21				0	0	0	0	Negative										0
2013-04-17	1092	7	KO21				0	0	0	0	Negative										0
2013-04-17	1093	4	KO21				0	0	0	0	Negative										0
2013-04-17	1094	2	KO21				0	0	0	0	Negative										0
2013-04-17	1095	5	KO21				0	0	0	0	Negative										0
2013-04-17	1096	100	KO21				0	0	0	0	Negative										0
2013-04-17	1097	100	KO21				0	0	0	0	Negative										0
2013-04-17	1098	2	KO18				0	0	0	0	Negative										0
2013-04-17	1099	7	KO17				0	0	0	0	Negative										0
2013-04-17	1100	4	KO17				0	0	0	0	Negative										0
2013-04-17	1101	1	KO17				0	0	0	0	Negative										0
2013-04-17	1102	1	KO17				0	0	0	0	Negative										0
2013-04-17	1103	1	KO17				0	0	0	0	Negative										0
2013-04-17	1104	5	KO17				0	0	0	0	Negative										0
2013-04-17	1105	4	KO17				0	0	0	0	Negative										0
2013-04-17	1106	4	KO17				0	0	0	0	Negative										0
2013-04-17	1107	1	KO17				0	0	0	0	Negative										0
2013-04-17	1108	3	KO17				0	0	0	0	Negative										0
2013-04-17	1109	100	KO17				0	0	0	0	Negative										0
2013-04-17	1110	100	KO17				0	0	0	0	Negative										0
2013-04-17	1111	2	KO20				0	0	0	0	Negative										0
2013-04-17	1112	4	KO20				0	0	0	0	Negative										0
2013-04-17	1113	7	KO20				0	0	0	0	Negative										0
2013-04-17	1114	7	KO20				0	0	0	0	Negative										0
2013-04-17	1115	1	KO20				0	0	0	0	Negative										0
2013-04-17	1116	100	KO20				0	0	0	0	Negative										0
2013-04-17	1117	100	KO20				0	0	0	0	Negative										0
2013-04-17	1118	5	KO20				0	0	0	0	Negative										0
2013-04-17	1119	100	KO20				0	0	0	0	Negative										0
2013-04-17	1120	5	KO20				0	0	0	0	Negative										0
2013-04-17	1121	1	KO21				0	0	0	0	Negative										0
2013-04-17	1122	5	KO21				0	0	0	0	Negative										0
2013-04-17	1123	4	KO21				0	0	0	0	Negative										0
2013-04-17	1124	100	KO21				0	0	0	0	Negative										0
2013-04-17	1125	3	KO21				0	0	0	0	Negative										0
2013-04-17	1126	4	KO21				0	0	0	0	Negative										0
2013-04-17	1127	4	KO21				0	0	0	0	Negative										0
2013-04-17	1128	100	KO21				0	0	0	0	Negative										0
2013-04-17	1129	100	KO21				0	0	0	0	Negative										0
2013-04-17	1130	7	KO21				0	0	0	0	Negative										0
2013-04-17	1131	4	KO21				0	0	0	0	Negative										0
2013-04-17	1132	6	KO21				0	0	0	0	Negative										0
2013-04-17	1133	6	KO21				0	0	0	0	Negative										0
2013-04-17	1134	4	KO20				0	0	0	0	Negative										0
2013-04-18	1135	0	KO21				0	0	0	0	Negative										0
2013-04-18	1136	100	KO20				0	0	0	0	Negative										0
2013-04-18	1137	5	KO20				0	0	0	0	Negative										0
2013-04-18	1138	4	KO20				0	0	0	0	Negative										0
2013-04-18	1139	4	KO20				0	0	0	0	Negative										0
2013-04-19	1140	2	KO21				0	0	0	0	Negative										0
2013-04-19	1141	1	KO21				0	0	0	0	Negative										0
2013-04-19	1142	3	KO21				0	0	0	0	Negative										0
2013-04-19	1143	7	KO21				0	0	0	0	Negative										0
2013-04-19	1144	4	KO21				0	0	0	0	Negative										0
2013-04-19	1145	0	KO21				0	0	0	0	Negative										0
2013-04-19	1146	100	KO21				0	0	0	0	Negative										0
2013-04-24	1147	5	KO21				0	0	0	0	Negative										0
2013-04-24	1148	6	KO21				0	0	0	0	Negative										0
2013-04-25	1149	5	KO16				0	0	0	0	Negative										0
2013-04-25	1150	6	KO16				0	0	0	0	Negative										0
2013-04-25	1151	7	KO16				na	na	na	0	Negative										0
2013-04-25	1152	7	KO16				na	na	na	0	Negative										0
2013-04-25	1153	7	KO16				na	na	na	0	Negative										0
2013-04-25	1154	5	KO20				na	na	na	0	Negative										0
2013-04-25	1155	6	KO12				na	na	na	0	Negative										0
2013-04-25	1156	6	KO21				na	na	na	0	Negative										0
2013-04-25	1157	5	KO21				0	0	na	0	Negative										0
2013-04-25	1158	7	KO19				0	0	na	0	Negative										0
2013-04-26	1159	7	KO17				0	0	na	0	Negative										0
2013-04-26	1160	7	KO17				0	0	na	0	Negative										0
2013-04-26	1161	6	KO17				0	0	na	0	Negative										0
2013-04-26	1162	6	KO17				na	na	na	0	Negative										0
2013-04-26	1163	5	KO17				na	na	na	0	Negative										0
2013-04-26	1164	5	KO12				0	0	na	0	Negative										0
2013-04-26	1165	5	KO16				na	na	na	0	Negative										0
2013-04-26	1166	6	KO17				na	na	na	0	Negative										0
2013-04-26	1167	6	KO17				na	na	na	0	Negative										0
2013-04-26	1168	4	KO17				na	na	na	0	Negative										0
2013-04-26	1169	6	KO17				na	na	na	0	Negative										0
2013-04-26	1170	5	KO17				na	na	na	0	Negative										0
2013-04-29	1171	6	KO21				0	0	0	0	Negative										0
2013-04-29	1172	6	KO21				0	0	0	0	Negative										0
2013-04-29	1173	6	KO21				0	0	0	0	Negative										0
2013-04-29	1174	1	KO21				0	0	0	0	Negative										0
2013-04-29	1175	0	KO21				0	0	0	0	Negative										0
2013-04-29	1176	100	KO12				0	0	0	0	Negative										0
2013-04-29	1177	7	KO21				0	0	0	0	Negative										0
2013-04-29	1178	4	KO21				0	0	0	0	Negative										0
2013-04-29	1179	7	KO21				0	0	0	0	Negative										0
2013-04-29	1180	5	KO21				0	0	0	0	Negative										0
2013-04-29	1181	3	KO21				0	0	0	0	Negative										0
2013-04-29	1182	4	KO21				0	0	0	0	Negative										0
2013-04-29	1183	5	KO21				0	0	0	0	Negative										0
2013-04-29	1184	100	KO21				0	0	0	0	Negative										0
2013-04-29	1185	100	KO21				0	0	0	0	Negative										0
2013-04-29	1186	0	KO21				0	0	0	0	Negative										0
2013-04-29	1187	5	KO21				0	0	0	0	Negative										0
2013-04-29	1188	2	KO21				0	0	0	0	Negative										0
2013-04-29	1189	5	KO21				0	0	0	0	Negative										0
2013-04-29	1190	4	KO21				0	0	0	0	Negative										0
2013-04-29	1191	100	KO21				0	0	0	0	Negative										0
2013-04-29	1192	100	KO21				0	0	0	0	Negative										0
2013-04-29	1193	5	KO21				0	0	0	0	Negative										0
2013-04-29	1194	5	KO21				0	0	0	0	Negative										0
2013-04-29	1195	4	KO21				0	0	0	0	Negative										0
2013-04-29	1196	5	KO21				0	0	0	0	Negative										0
2013-04-29	1197	4	KO12				0	0	0	0	Negative										0
2013-04-29	1198	4	KO12				0	0	0	0	Negative										0
2013-04-29	1199	5	KO12				0	0	0	0	Negative										0
2013-04-29	1200	5	KO12				0	0	0	0	Negative										0
2013-04-29	1201	3	KO12				0	0	0	0	Negative										0
2013-04-29	1202	2	KO12				0	0	0	0	Negative										0
2013-04-29	1203	100	KO12				0	0	0	0	Negative										0
2013-04-29	1204	4	KO12				0	0	0	0	Negative										0
2013-04-29	1205	0	KO20				0	0	0	0	Negative										0
2013-04-29	1206	6	KO20				0	0	0	0	Negative										0
2013-04-29	1207	5	KO20				0	0	0	0	Negative										0
2013-04-29	1208	100	KO20				0	0	0	0	Negative										0
2013-04-29	1209	7	KO20				0	0	0	0	Negative										0
2013-04-29	1210	5	KO20				0	0	0	0	Negative										0
2013-04-29	1211	4	KO20				0	0	0	0	Negative										0
2013-04-29	1212	5	KO20				0	0	0	0	Negative										0
2013-04-29	1213	6	KO18				0	0	0	0	Negative										0
2013-04-29	1214	0	KO18				0	0	0	0	Negative										0
2013-04-29	1215	1	KO18				0	0	0	0	Negative										0
2013-04-29	1216	100	KO18				0	0	0	0	Negative										0
2013-04-29	1217	100	KO18				0	0	0	0	Negative										0
2013-04-29	1218	6	KO19				0	0	0	0	Negative										0
2013-04-29	1219	100	KO17				0	0	0	0	Negative										0
2013-04-29	1220	5	KO17				0	0	0	0	Negative										0
2013-04-29	1221	100	KO17				0	0	0	0	Negative										0
2013-04-29	1222	4	KO17				0	0	0	0	Negative										0
2013-04-29	1223	4	KO16				0	0	0	0	Negative										0
2013-04-29	1224	5	KO16				0	0	0	0	Negative										0
2013-04-29	1225	7	KO16				0	0	0	0	Negative										0
2013-04-29	1226	7	KO16				0	0	0	0	Negative										0
2013-04-29	1227	5	KO16				0	0	0	0	Negative										0
2013-04-29	1228	5	KO21				0	0	0	0	Negative										0
2013-05-01	1229	5	KO12				0	0	0	0	Negative										0
2013-05-01	1230	5	KO12				0	0	0	0	Negative										0
2013-05-01	1231	100	KO12				0	0	0	0	Negative										0
2013-05-01	1232	2	KO19				0	0	0	0	Negative										0
2013-05-01	1233	5	KO19				0	0	0	0	Negative										0
2013-05-01	1234	4	KO19				0	0	0	0	Negative										0
2013-05-01	1235	1	KO17				0	0	na	0	Negative										0
2013-05-01	1236	4	KO17				0	0	0	0	Negative										0
2013-05-01	1237	5	KO17				0	0	0	0	Negative										0
2013-05-01	1238	4	KO17				0	0	0	0	Negative										0
2013-05-01	1239	6	KO17				0	0	0	0	Negative										0
2013-05-01	1240	4	KO17				0	0	0	0	Negative										0
2013-05-01	1241	5	KO17				0	0	0	0	Negative										0
2013-05-01	1242	4	KO21				0	0	0	0	Negative										0
2013-05-01	1243	100	KO21				0	0	0	0	Negative										0
2013-05-01	1244	4	KO21				0	0	0	0	Negative										0
2013-05-01	1245	4	KO21				0	0	0	0	Negative										0
2013-05-02	1246	1	KO12				0	0	0	0	Negative										0
2013-05-02	1247	6	KO12				0	0	0	0	Negative										0
2013-05-02	1248	6	KO12				na	na	na	0	Negative										0
2013-05-02	1249	6	KO12				na	na	na	0	Negative										0
2013-05-02	1250	5	KO16				0	0	0	0	Negative										0
2013-05-02	1251	6	KO16				0	0	0	0	Negative										0
2013-05-02	1252	7	KO16				0	0	0	0	Negative										0
2013-05-02	1253	4	KO16				0	0	0	0	Negative										0
2013-05-02	1254	1	KO16				0	0	0	0	Negative										0
2013-05-02	1255	7	KO20				0	0	0	0	Negative										0
2013-05-02	1256	6	KO20				0	0	0	0	Negative										0
2013-05-02	1257	1	KO20				0	0	0	0	Negative										0
2013-05-03	1258	4	KO19				0	0	0	0	Negative										0
2013-05-03	1259	6	KO19				0	0	0	0	Negative										0
2013-05-03	1260	7	KO19				0	0	0	0	Negative										0
2013-05-03	1261	6	KO19				0	0	0	0	Negative										0
2013-05-03	1262	5	KO12				0	0	0	0	Negative										0
2013-05-03	1263	6	KO12				0	0	0	0	Negative										0
2013-05-03	1264	5	KO12				0	0	0	0	Negative										0
2013-05-03	1265	4	KO20				0	0	0	0	Negative										0
2013-05-03	1266	6	KO20				0	0	0	0	Negative										0
2013-05-03	1267	7	KO20				0	0	0	0	Negative										0
2013-05-03	1268	5	KO20				0	0	0	0	Negative										0
2013-05-03	1269	7	KO20				0	0	0	0	Negative										0
2013-05-03	1270	4	KO20				0	0	0	0	Negative										0
2013-05-03	1271	4	KO20				0	0	0	0	Negative										0
2013-05-03	1272	5	KO21				0	0	0	0	Negative										0
2013-05-03	1273	1	KO21				0	0	0	0	Negative										0
2013-05-03	1274	5	KO21				0	0	0	0	Negative										0
2013-05-03	1275	5	KO21				0	0	0	0	Negative										0
2013-05-05	1276	6	KO17				0	0	0	0	Negative										0
2013-05-05	1277	5	KO17				0	0	0	0	Negative										0
2013-05-05	1278	5	KO17				0	0	0	0	Negative										0
2013-05-05	1279	7	KO17				0	0	0	0	Negative										0
2013-05-05	1280	5	KO19				0	0	0	0	Negative										0
2013-05-05	1281	5	KO19				0	0	0	0	Negative										0
2013-05-05	1282	100	KO19				0	0	0	0	Negative										0
2013-05-05	1283	4	KO19				0	0	0	0	Negative										0
2013-05-05	1284	5	KO21				0	0	0	0	Negative										0
2013-05-05	1285	100	KO21				0	0	0	0	Negative										0
2013-05-05	1286	100	KO20				0	0	0	0	Negative										0
2013-05-05	1287	4	KO19				0	0	0	0	Negative										0
2013-05-05	1288	7	KO19				0	0	0	0	Negative										0
2013-05-05	1289	6	KO20				0	0	0	0	Negative										0
2013-05-09	1290	7	KO19				0	0	0	0	Negative										0
2013-05-09	1291	100	KO16				0	0	0	0	Negative										0
2013-05-09	1292	5	KO19				0	0	0	0	Negative										0
2013-05-09	1293	1	KO20				0	0	0	0	Negative										0
2013-05-09	1294	4	KO19				0	0	0	0	Negative										0
2013-05-09	1295	5	KO20				0	0	0	0	Negative										0
2013-05-09	1296	5	KO19				0	0	0	0	Negative										0
2013-05-09	1297	6	KO21				0	0	0	0	Negative										0
2013-05-09	1298	4	KO20				0	0	0	0	Negative										0
2013-05-09	1299	6	KO20				0	0	0	0	Negative										0
2013-05-09	1300	0	KO21				0	0	0	0	Negative										0
2013-05-09	1301	100	KO20				0	0	0	0	Negative										0
2013-05-09	1302	6	KO20				0	0	0	0	Negative										0
2013-05-09	1303	5	KO21				0	0	0	0	Negative										0
2013-05-09	1304	6	KO21				0	0	0	0	Negative										0
2013-05-09	1305	100	KO21				0	0	0	0	Negative										0
2013-05-09	1306	2	KO21				0	0	0	0	Negative										0
2013-05-09	1307	5	KO20				na	na	na	0	Negative										0
2013-05-09	1308	4	KO21				0	0	0	0	Negative										0
2013-05-09	1309	7	KO21				0	0	0	0	Negative										0
2013-05-09	1310	4	KO21				0	0	0	0	Negative										0
2013-05-09	1311	5	KO21				na	na	na	0	Negative										0
2013-05-09	1312	4	KO21				0	0	0	0	Negative										0
2013-05-09	1313	4	KO21				0	0	0	0	Negative										0
2013-05-10	1314	5	KO20				0	na	0	0	Negative										0
2013-05-10	1315	4	KO20				0	0	0	0	Negative										0
2013-05-10	1316	5	KO20				0	0	0	0	Negative										0
2013-05-10	1317	5	KO20				0	0	0	0	Negative										0
2013-05-10	1318	2	KO20				0	0	0	0	Negative										0
2013-05-10	1319	7	KO19				0	0	0	0	Negative										0
2013-05-10	1320	100	KO20				0	0	0	0	Negative										0
2013-05-10	1321	100	KO20				0	0	0	0	Negative										0
2013-05-10	1322	2	KO20				0	0	0	0	Negative										0
2013-05-10	1323	4	KO12				0	0	0	0	Negative										0
2013-05-10	1324	5	KO12				0	0	0	0	Negative										0
2013-05-10	1325	5	KO19				0	0	0	0	Negative										0
2013-05-10	1326	4	KO20				0	0	0	0	Negative										0
2013-05-10	1327	7	KO20				0	0	0	0	Negative										0
2013-05-10	1328	4	KO20				0	0	0	0	Negative										0
2013-05-10	1329	4	KO21				0	0	0	0	Negative										0
2013-05-10	1330	100	KO21				0	0	0	0	Negative										0
2013-05-11	1331	5	KO16				0	0	0	0	Negative										0
2013-05-11	1332	3	KO12				0	0	0	0	Negative										0
2013-05-11	1333	100	KO16				0	0	0	0	Negative										0
2013-05-11	1334	7	KO12				0	0	0	0	Negative										0
2013-05-13	1335	6	KO21				na	na	na	0	Negative										0
2013-05-13	1336	4	KO20				0	0	0	0	Negative										0
2013-05-13	1337	100	KO20				0	0	0	0	Negative										0
2013-05-13	1338	4	KO20				0	0	0	0	Negative										0
2013-05-15	1339	7	KO19				0	0	0	0	Negative										0
2013-05-15	1340	6	KO17				0	0	0	0	Negative										0
2013-05-15	1341	2	KO17				0	0	0	0	Negative										0
2013-05-15	1342	4	KO16				0	0	0	0	Negative										0
2013-05-15	1343	5	KO16				0	0	0	0	Negative										0
2013-05-15	1344	5	KO16				0	0	0	0	Negative										0
2013-05-15	1345	100	KO21				0	0	0	0	Negative										0
2013-05-15	1346	2	KO21				0	0	0	0	Negative										0
2013-05-15	1347	4	KO21				0	0	0	0	Negative										0
2013-05-15	1348	4	KO21				0	0	0	0	Negative										0
2013-05-16	1349	4	KO21				0	0	0	0	Negative										0
2013-05-16	1350	2	KO21				0	0	0	0	Negative										0
2013-05-16	1351	2	KO21				0	0	0	0	Negative										0
2013-05-16	1352	5	KO21				0	0	0	0	Negative										0
2013-05-16	1353	100	KO21				0	0	0	0	Negative										0
2013-05-16	1354	100	KO12				0	0	0	0	Negative										0
2013-05-16	1355	4	KO12				0	0	0	0	Negative										0
2013-05-16	1356	2	KO20				0	0	0	0	Negative										0
2013-05-16	1357	5	KO20				0	0	0	0	Negative										0
2013-05-20	1358	100	KO16				0	0	0	0	Negative										0
2013-05-20	1359	100	KO19				0	0	0	0	Negative										0
2013-05-20	1360	4	KO19				0	0	0	0	Negative										0
2013-05-20	1361	4	K020				0	0	0	0	Negative										0
2013-05-20	1362	100	KO20				0	0	0	0	Negative										0
2013-05-20	1363	7	KO19				0	0	0	0	Negative										0
2013-05-20	1364	4	KO19				0	0	0	0	Negative										0
2013-05-20	1365	6	KO20				0	0	0	0	Negative										0
2013-05-20	1366	100	KO20				0	0	0	0	Negative										0
2013-05-20	1367	6	KO20				0	0	0	0	Negative										0
2013-05-20	1368	4	KO20				0	0	0	0	Negative										0
2013-05-20	1369	6	KO20				0	0	0	0	Negative										0
2013-05-20	1370	5	KO20				0	0	0	0	Negative										0
2013-05-20	1371	7	KO20				0	0	0	0	Negative										0
2013-05-20	1372	4	KO20				0	0	0	0	Negative										0
2013-05-21	1373	5	KO21				0	0	0	0	Negative										0
2013-05-21	1374	3	KO21				0	0	0	0	Negative										0
2013-05-21	1375	7	KO21				0	0	0	0	Negative										0
2013-05-21	1376	5	KO21				0	0	0	0	Negative										0
2013-05-21	1377	7	KO21				0	0	0	0	Negative										0
2013-05-21	1378	5	KO21				0	0	0	0	Negative										0
2013-05-21	1379	5	KO21				0	0	0	0	Negative										0
2013-05-21	1380	6	KO21				0	0	0	0	Negative										0
2013-05-21	1381	2	KO21				0	0	0	0	Negative										0
2013-05-21	1382	4	KO21				0	0	0	0	Negative										0
2013-05-21	1383	100	KO19				0	0	0	0	Negative										0
2013-05-21	1384	5	KO19				0	0	0	0	Negative										0
2013-05-21	1385	5	KO19				0	0	0	0	Negative										0
2013-05-21	1386	100	KO19				0	0	0	0	Negative										0
2013-05-21	1387	7	KO19				0	0	0	0	Negative										0
2013-05-21	1388	4	KO19				0	0	0	0	Negative										0
2013-05-21	1389	3	KO19				0	0	0	0	Negative										0
2013-05-21	1390	7	KO19				0	0	0	0	Negative										0
2013-05-21	1391	2	KO20				0	0	0	0	Negative										0
2013-05-21	1392	100	KO19				0	0	0	0	Negative										0
2013-05-21	1393	5	KO20				0	0	0	0	Negative										0
2013-05-21	1394	5	KO19				0	0	0	0	Negative										0
2013-05-21	1395	5	KO19				0	0	0	0	Negative										0
2013-05-21	1396	4	KO19				0	0	0	0	Negative										0
2013-05-21	1397	100	KO19				0	0	0	0	Negative										0
2013-05-22	1398	100	KO19				0	0	0	0	Negative										0
2013-05-22	1399	4	KO21				0	0	0	0	Negative										0
2013-05-22	1400	5	KO19				0	0	0	0	Negative										0
2013-05-22	1401	100	KO21				0	0	0	0	Negative										0
2013-05-22	1402	4	KO19				0	0	0	0	Negative										0
2013-05-22	1403	5	KO21				0	0	0	0	Negative										0
2013-05-22	1404	5	KO21				0	0	0	0	Negative										0
2013-05-22	1405	100	KO20				0	0	0	0	Negative										0
2013-05-22	1406	100	KO20				0	0	0	0	Negative										0
2013-05-22	1407	100	KO19				0	0	0	0	Negative										0
2013-05-22	1408	5	KO20				0	0	0	0	Negative										0
2013-05-22	1409	4	KO20				0	0	0	0	Negative										0
2013-05-22	1410	5	KO19				0	0	0	0	Negative										0
2013-05-22	1411	4	KO20				0	0	0	0	Negative										0
2013-05-22	1412	100	KO20				0	0	0	0	Negative										0
2013-05-22	1413	3	KO20				0	0	0	0	Negative										0
2013-05-22	1414	100	KO20				0	0	0	0	Negative										0
2013-05-22	1415	4	KO20				0	0	1	1	Positive										0
2013-05-22	1416	4	KO21				0	0	1	1	Positive										0
2013-05-22	1417	4	KO21				0	0	0	0	Negative										0
2013-05-22	1418	6	KO21				0	0	1	1	Positive										0
2013-05-22	1419	7	KO21				0	0	0	0	Negative										0
2013-05-23	1420	1	KO21				0	0	0	0	Negative										0
2013-05-23	1421	100	KO17				0	0	0	0	Negative										0
2013-05-23	1422	100	KO20				0	0	0	0	Negative										0
2013-05-23	1423	100	KO17				0	0	0	0	Negative										0
2013-05-24	1424	100	KO20				0	0	0	0	Negative										0
2013-05-24	1425	6	KO17				0	0	0	0	Negative										0
2013-05-24	1426	7	KO20				0	0	0	0	Negative										0
2013-05-24	1427	5	KO20				0	0	0	0	Negative										0
2013-05-24	1428	4	KO21				0	0	0	0	Negative										0
2013-05-24	1429	4	KO20				0	0	0	0	Negative										0
2013-05-24	1430	4	KO20				0	0	0	0	Negative										0
2013-05-24	1431	100	KO21				0	0	0	0	Negative										0
2013-05-24	1432	6	KO21				0	0	0	0	Negative										0
2013-05-24	1433	6	KO21				0	0	0	0	Negative										0
2013-05-24	1434	7	KO21				0	0	0	0	Negative										0
2013-05-24	1435	100	KO21				0	0	0	0	Negative										0
2013-05-24	1436	4	KO20				0	0	0	0	Negative										0
2013-05-24	1437	100	KO12				0	0	1	1	Positive										0
2013-05-24	1438	5	KO20				0	0	0	0	Negative										0
2013-05-24	1439	7	KO12				0	0	0	0	Negative										0
2013-05-24	1440	4	KO20				0	0	0	0	Negative										0
2013-05-24	1441	3	KO12				0	0	0	0	Negative										0
2013-05-24	1442	7	KO20				0	0	0	0	Negative										0
2013-05-24	1443	4	KO12				0	0	0	0	Negative										0
2013-05-24	1444	6	KO20				0	0	0	0	Negative										0
2013-05-24	1445	6	KO20				0	0	0	0	Negative										0
2013-05-24	1446	2	KO20				0	0	0	0	Negative										0
2013-05-24	1447	3	KO16				0	0	0	0	Negative										0
2013-05-24	1448	3	KO16				0	0	0	0	Negative										0
2013-05-24	1449	4	KO16				0	0	0	0	Negative										0
2013-05-24	1450	4	KO16				0	0	0	0	Negative										0
2013-05-24	1451	5	KO21				0	0	na	0	Negative										0
2013-05-24	1452	7	KO20				0	0	0	0	Negative										0
2013-05-24	1453	2	KO20				0	0	0	0	Negative										0
2013-05-24	1454	100	KO19				0	0	0	0	Negative										0
2013-05-24	1455	3	KO21				0	0	0	0	Negative										0
2013-05-24	1456	100	KO19				0	0	0	0	Negative										0
2013-05-24	1457	4	KO19				0	0	0	0	Negative										0
2013-05-24	1458	4	KO21				0	0	0	0	Negative										0
2013-05-24	1459	7	KO19				0	0	0	0	Negative										0
2013-05-24	1460	3	KO21				0	0	0	0	Negative										0
2013-05-24	1461	5	KO19				0	0	0	0	Negative										0
2013-05-25	1462	6	KO19				0	0	0	0	Negative										0
2013-05-25	1463	6	KO19				0	0	0	0	Negative										0
2013-05-25	1464	1	KO19				1	0	1	2	Positive										0
2013-05-25	1465	2	KO19				0	0	0	0	Negative										0
2013-05-27	1466	100	KO20				0	0	0	0	Negative										0
2013-05-27	1467	3	KO17				0	0	0	0	Negative										0
2013-05-27	1468	6	KO20				1	0	0	1	Positive										0
2013-05-27	1469	6	KO17				0	0	0	0	Negative										0
2013-05-27	1470	100	KO20				0	0	0	0	Negative										0
2013-05-27	1471	3	KO17				0	0	0	0	Negative										0
2013-05-27	1472	100	KO17				0	0	0	0	Negative										0
2013-05-27	1473	4	KO20				0	0	1	1	Positive										0
2013-05-27	1474	100	KO20				0	0	0	0	Negative										0
2013-05-27	1475	7	KO20				1	0	0	1	Positive										0
2013-05-27	1476	100	KO20				0	0	0	0	Negative										0
2013-05-27	1477	0	KO12				0	0	0	0	Negative										0
2013-05-27	1478	100	KO12				0	0	0	0	Negative										0
2013-05-27	1479	6	KO21				0	0	0	0	Negative										0
2013-05-27	1480	6	KO12				0	0	0	0	Negative										0
2013-05-27	1481	6	KO21				0	0	0	0	Negative										0
2013-05-27	1482	3	KO12				0	0	0	0	Negative										0
2013-05-27	1483	6	KO21				1	0	0	1	Positive										0
2013-05-27	1484	4	KO12				0	0	1	1	Positive										0
2013-05-27	1485	100	KO12				0	0	0	0	Negative										0
2013-05-27	1486	1	KO21				0	0	0	0	Negative										0
2013-05-27	1487	5	KO12				0	0	0	0	Negative										0
2013-05-27	1488	6	KO12				0	0	0	0	Negative										0
2013-05-27	1489	5	KO12				0	0	0	0	Negative										0
2013-05-27	1490	5	KO12				0	0	0	0	Negative										0
2013-05-27	1491	100	KO21				0	0	0	0	Negative										0
2013-05-27	1492	0	KO19				0	0	0	0	Negative										0
2013-05-27	1493	5	KO21				0	0	0	0	Negative										0
2013-05-27	1494	4	KO20				0	0	0	0	Negative										0
2013-05-27	1495	1	KO21				0	0	0	0	Negative										0
2013-05-27	1496	3	KO21				0	0	0	0	Negative										0
2013-05-27	1497	5	KO21				0	0	0	0	Negative										0
2013-05-27	1498	6	KO21				0	0	0	0	Negative										0
2013-05-28	1499	4	KO16				0	0	0	0	Negative										0
2013-05-28	1500	100	KO19				0	0	0	0	Negative										0
2013-05-28	1501	5	KO12				0	0	0	0	Negative										0
2013-05-28	1502	7	KO19				0	0	0	0	Negative										0
2013-05-28	1503	4	KO12				0	0	0	0	Negative										0
2013-05-28	1504	4	KO20				0	0	0	0	Negative										0
2013-05-28	1505	4	KO12				0	0	0	0	Negative										0
2013-05-28	1506	5	KO20				0	0	0	0	Negative										0
2013-05-28	1507	4	KO20				0	0	0	0	Negative										0
2013-05-28	1508	3	KO20				0	0	0	0	Negative										0
2013-05-28	1509	5	KO20				0	0	0	0	Negative										0
2013-05-28	1510	2	KO20				0	0	1	1	Positive										0
2013-05-28	1511	1	KO20				0	0	0	0	Negative										0
2013-05-28	1512	4	KO20				0	0	0	0	Negative										0
2013-05-28	1513	5	KO20				0	0	0	0	Negative										0
2013-05-28	1514	100	KO21				0	0	0	0	Negative										0
2013-05-28	1515	100	KO21				0	0	0	0	Negative										0
2013-05-28	1516	100	KO21				0	0	0	0	Negative										0
2013-05-28	1517	5	KO21				0	0	0	0	Negative										0
2013-05-28	1518	1	KO21				0	0	0	0	Negative										0
2013-05-28	1519	1	KO21				0	0	0	0	Negative										0
2013-05-28	1520	3	KO21				0	0	0	0	Negative										0
2013-05-28	1521	2	KO12				0	0	0	0	Negative										0
2013-05-28	1522	4	KO16				0	0	0	0	Negative										0
2013-05-28	1523	100	KO12				0	0	0	0	Negative										0
2013-05-28	1524	1	KO16				0	0	0	0	Negative										0
2013-05-28	1525	5	KO12				0	0	0	0	Negative										0
2013-05-28	1526	4	KO16				0	0	0	0	Negative										0
2013-05-28	1527	2	KO12				0	0	0	0	Negative										0
2013-05-28	1528	6	KO16				0	0	0	0	Negative										0
2013-05-28	1529	6	KO16				0	0	0	0	Negative										0
2013-05-28	1530	4	KO12				0	0	0	0	Negative										0
2013-05-28	1531	4	KO16				0	0	0	0	Negative										0
2013-05-28	1532	5	KO20				0	0	0	0	Negative										0
2013-05-28	1533	2	KO21				0	0	0	0	Negative										0
2013-05-28	1534	6	KO20				0	0	0	0	Negative										0
2013-05-28	1535	6	KO21				0	0	1	1	Positive										0
2013-05-28	1536	5	KO20				0	0	0	0	Negative										0
2013-05-28	1537	5	KO21				0	0	0	0	Negative										0
2013-05-28	1538	5	KO21				0	0	0	0	Negative										0
2013-05-28	1539	1	KO20				0	0	0	0	Negative										0
2013-05-28	1540	4	KO20				0	0	0	0	Negative										0
2013-05-28	1541	3	KO21				0	0	0	0	Negative										0
2013-05-28	1542	3	KO21				0	0	0	0	Negative										0
2013-05-29	1543	7	KO20				0	0	0	0	Negative										0
2013-05-29	1544	1	KO19				0	0	0	0	Negative										0
2013-05-29	1545	5	KO20				0	0	0	0	Negative										0
2013-05-29	1546	4	KO19				0	0	0	0	Negative										0
2013-05-29	1547	2	KO20				0	0	0	0	Negative										0
2013-05-29	1548	5	KO21				0	0	0	0	Negative										0
2013-05-29	1549	5	KO19				0	0	0	0	Negative										0
2013-05-29	1550	100	KO17				0	0	0	0	Negative										0
2013-05-29	1551	100	KO21				0	0	0	0	Negative										0
2013-05-29	1552	5	KO17				0	0	0	0	Negative										0
2013-05-29	1553	2	KO17				0	0	0	0	Negative										0
2013-05-29	1554	100	KO21				0	0	0	0	Negative										0
2013-05-29	1555	100	KO21				0	0	0	0	Negative										0
2013-05-29	1556	7	KO21				0	0	0	0	Negative										0
2013-05-29	1557	100	KO21				0	0	0	0	Negative										0
2013-05-29	1558	4	KO21				0	0	0	0	Negative										0
2013-05-29	1559	1	KO21				0	0	0	0	Negative										0
2013-05-29	1560	5	KO21				0	0	0	0	Negative										0
2013-05-29	1561	5	KO21				0	0	0	0	Negative										0
2013-05-29	1562	6	KO21				0	0	0	0	Negative										0
2013-05-29	1563	2	KO21				0	0	0	0	Negative										0
2013-05-29	1564	5	KO21				0	0	0	0	Negative										0
2013-05-29	1565	5	KO21				0	0	0	0	Negative										0
2013-05-29	1566	6	KO21				0	0	0	0	Negative										0
2013-05-29	1567	5	KO21				0	0	0	0	Negative										0
2013-05-29	1568	6	KO21				0	0	0	0	Negative										0
2013-05-29	1569	100	KO16				0	0	0	0	Negative										0
2013-05-29	1570	100	KO16				0	0	0	0	Negative										0
2013-05-29	1571	6	KO19				0	0	0	0	Negative										0
2013-05-29	1572	4	KO16				0	0	0	0	Negative										0
2013-05-29	1573	1	KO19				0	0	0	0	Negative										0
2013-05-29	1574	7	KO16				0	0	0	0	Negative										0
2013-05-29	1575	100	KO21				0	0	0	0	Negative										0
2013-05-29	1576	100	KO21				0	0	0	0	Negative										0
2013-05-29	1577	4	KO16				0	0	0	0	Negative										0
2013-05-29	1578	4	KO21				0	0	0	0	Negative										0
2013-05-29	1579	2	KO16				0	0	0	0	Negative										0
2013-05-29	1580	4	KO21				0	0	0	0	Negative										0
2013-05-29	1581	6	KO21				0	0	0	0	Negative										0
2013-05-29	1582	1	KO21				0	0	0	0	Negative										0
2013-05-29	1583	4	KO21				0	0	0	0	Negative										0
2013-05-29	1584	4	KO21				0	0	0	0	Negative										0
2013-05-29	1585	1	KO21				0	0	0	0	Negative										0
2013-05-29	1586	1	KO21				0	0	0	0	Negative										0
2013-05-29	1587	7	KO21				0	0	0	0	Negative										0
2013-05-29	1588	7	KO21				0	0	0	0	Negative										0
2013-05-29	1589	5	KO21				0	0	0	0	Negative										0
2013-05-29	1590	1	KO21				0	0	0	0	Negative										0
2013-05-30	1591	5	KO19				0	0	0	0	Negative										0
2013-05-30	1592	4	KO17				0	0	0	0	Negative										0
2013-05-30	1593	4	KO19				0	0	0	0	Negative										0
2013-05-30	1594	1	KO17				0	0	0	0	Negative										0
2013-05-30	1595	100	KO21				0	0	0	0	Negative										0
2013-05-30	1596	5	KO21				0	0	0	0	Negative										0
2013-05-30	1597	1	KO21				0	0	0	0	Negative										0
2013-05-30	1598	4	KO21				0	0	0	0	Negative										0
2013-05-30	1599	6	KO21				0	0	0	0	Negative										0
2013-05-30	1600	1	KO21				0	0	0	0	Negative										0
2013-05-30	1601	5	KO21				0	0	0	0	Negative										0
2013-05-30	1602	100	KO16				0	0	0	0	Negative										0
2013-05-30	1603	0	KO16				0	0	0	0	Negative										0
2013-05-30	1604	3	KO16				0	0	0	0	Negative										0
2013-05-30	1605	3	KO16				0	0	0	0	Negative										0
2013-05-30	1606	3	KO16				0	0	0	0	Negative										0
2013-05-30	1607	4	KO16				0	0	0	0	Negative										0
2013-05-30	1608	5	KO16				0	0	0	0	Negative										0
2013-05-30	1609	6	KO16				0	0	0	0	Negative										0
2013-05-30	1610	5	KO16				0	0	0	0	Negative										0
2013-05-30	1611	3	KO16				0	0	0	0	Negative										0
2013-05-30	1612	6	KO16				0	0	0	0	Negative										0
2013-05-30	1613	0	KO12				0	0	0	0	Negative										0
2013-05-30	1614	100	KO12				0	0	1	1	Positive										0
2013-05-30	1615	6	KO12				0	0	0	0	Negative										0
2013-05-30	1616	4	KO12				0	0	1	1	Positive										0
2013-05-30	1617	7	KO12				0	0	0	0	Negative										0
2013-05-30	1618	2	KO12				0	0	0	0	Negative										0
2013-05-31	1619	100	KO16				0	0	0	0	Negative										0
2013-05-31	1620	100	KO19				0	0	0	0	Negative										0
2013-05-31	1621	0	KO16				0	0	0	0	Negative										0
2013-05-31	1622	7	KO19				0	0	0	0	Negative										0
2013-05-31	1623	4	KO16				0	0	0	0	Negative										0
2013-05-31	1624	3	KO19				0	0	0	0	Negative										0
2013-05-31	1625	100	KO20				0	0	0	0	Negative										0
2013-05-31	1626	100	KO19				0	0	0	0	Negative										0
2013-05-31	1627	4	KO20				0	0	0	0	Negative										0
2013-05-31	1628	1	KO12				0	0	0	0	Negative										0
2013-05-31	1629	100	KO20				0	0	0	0	Negative										0
2013-05-31	1630	100	KO20				0	0	0	0	Negative										0
2013-05-31	1631	6	KO12				0	0	0	0	Negative										0
2013-05-31	1632	4	KO20				0	0	0	0	Negative										0
2013-05-31	1633	4	KO12				0	0	0	0	Negative										0
2013-05-31	1634	100	KO20				1	0	0	1	Positive										0
2013-05-31	1635	2	KO12				0	0	0	0	Negative										0
2013-05-31	1636	0	KO20				0	0	0	0	Negative										0
2013-05-31	1637	2	KO12				0	0	0	0	Negative										0
2013-05-31	1638	7	KO20				0	0	0	0	Negative										0
2013-05-31	1639	100	KO17				0	0	0	0	Negative										0
2013-05-31	1640	4	KO17				0	0	0	0	Negative										0
2013-05-31	1641	3	KO17				0	0	0	0	Negative										0
2013-05-31	1642	100	KO17				0	0	0	0	Negative										0
2013-05-31	1643	3	KO20				0	0	0	0	Negative										0
2013-05-31	1644	3	KO20				0	0	0	0	Negative										0
2013-05-31	1645	5	KO20				?	0	0	0	Negative										0
2013-05-31	1646	2	KO20				0	0	0	0	Negative										0
2013-05-31	1647	2	KO20				0	0	0	0	Negative										0
2013-05-31	1648	100	KO21				0	0	0	0	Negative										0
2013-05-31	1649	5	KO21				0	0	0	0	Negative										0
2013-05-31	1650	100	KO20				0	0	0	0	Negative										0
2013-05-31	1651	4	KO20				0	0	0	0	Negative										0
2013-05-31	1652	4	KO21				0	0	0	0	Negative										0
2013-06-03	1653	7	KO21				0	0	0	0	Negative										0
2013-06-03	1654	6	KO20				0	0	0	0	Negative										0
2013-06-03	1655	5	KO16				0	0	0	0	Negative										0
2013-06-03	1656	6	KO21				0	0	0	0	Negative										0
2013-06-03	1657	4	KO17				0	0	0	0	Negative										0
2013-06-03	1658	5	KO16				0	0	0	0	Negative										0
2013-06-03	1659	4	KO17				0	0	0	0	Negative										0
2013-06-03	1660	7	KO17				0	0	0	0	Negative										0
2013-06-03	1661	5	KO17				0	0	0	0	Negative										0
2013-06-03	1662	7	KO17				0	0	0	0	Negative										0
2013-06-04	1663	100	KO20				0	0	0	0	Negative										0
2013-06-04	1664	4	KO20				0	0	0	0	Negative										0
2013-06-04	1665	6	KO20				0	0	0	0	Negative										0
2013-06-04	1666	6	KO20				0	0	0	0	Negative										0
2013-06-04	1667	1	KO20				0	0	0	0	Negative										0
2013-06-04	1668	6	KO20				0	0	0	0	Negative										0
2013-06-04	1669	5	KO20				0	0	0	0	Negative										0
2013-06-04	1670	6	KO21				0	0	0	0	Negative										0
2013-06-04	1671	100	KO19				0	0	0	0	Negative										0
2013-06-04	1672	1	KO21				0	0	0	0	Negative										0
2013-06-04	1673	5	KO16				0	0	0	0	Negative										0
2013-06-04	1674	100	KO21				0	0	0	0	Negative										0
2013-06-04	1675	100	KO21				0	0	0	0	Negative										0
2013-06-04	1676	1	KO16				0	0	0	0	Negative										0
2013-06-04	1677	4	KO21				0	0	0	0	Negative										0
2013-06-04	1678	100	KO16				0	0	0	0	Negative										0
2013-06-04	1679	5	KO21				0	0	0	0	Negative										0
2013-06-04	1680	7	KO16				0	0	0	0	Negative										0
2013-06-04	1681	5	KO21				0	0	0	0	Negative										0
2013-06-04	1682	100	KO16				0	0	0	0	Negative										0
2013-06-04	1683	6	KO21				0	0	0	0	Negative										0
2013-06-04	1684	1	KO16				0	0	0	0	Negative										0
2013-06-04	1685	100	KO21				0	0	0	0	Negative										0
2013-06-04	1686	100	KO16				0	0	0	0	Negative										0
2013-06-04	1687	6	KO21				0	0	0	0	Negative										0
2013-06-04	1688	3	KO16				0	0	0	0	Negative										0
2013-06-04	1689	100	KO21				0	0	0	0	Negative										0
2013-06-04	1690	3	KO21				0	0	0	0	Negative										0
2013-06-04	1691	1	KO16				0	0	0	0	Negative										0
2013-06-04	1692	1	KO21				0	0	0	0	Negative										0
2013-06-04	1693	4	KO16				0	0	0	0	Negative										0
2013-06-04	1694	2	KO16				0	0	0	0	Negative										0
2013-06-04	1695	5	KO21				0	0	0	0	Negative										0
2013-06-04	1696	5	KO21				0	0	0	0	Negative										0
2013-06-04	1697	2	KO19				0	0	0	0	Negative										0
2013-06-04	1698	6	KO21				0	0	0	0	Negative										0
2013-06-04	1699	3	KO19				0	0	0	0	Negative										0
2013-06-04	1700	5	KO21				na	0	0	0	Negative										0
2013-06-04	1701	6	KO19				na	0	0	0	Negative										0
2013-06-04	1702	3	KO21				na	0	0	0	Negative										0
2013-06-04	1703	3	KO17				na	0	0	0	Negative										0
2013-06-04	1704	100	KO12				na	0	0	0	Negative										0
2013-06-04	1705	6	KO17				na	0	0	0	Negative										0
2013-06-04	1706	4	KO12				na	0	0	0	Negative										0
2013-06-04	1707	5	KO17				na	0	0	0	Negative										0
2013-06-04	1708	100	KO12				na	0	0	0	Negative										0
2013-06-04	1709	4	KO17				na	0	0	0	Negative										0
2013-06-04	1710	5	KO12				na	0	0	0	Negative										0
2013-06-04	1711	100	KO19				na	0	0	0	Negative										0
2013-06-04	1712	4	KO12				na	0	0	0	Negative										0
2013-06-04	1713	5	KO19				na	0	0	0	Negative										0
2013-06-04	1714	7	KO12				na	0	0	0	Negative										0
2013-06-04	1715	2	KO19				na	0	0	0	Negative										0
2013-06-04	1716	4	KO12				na	0	0	0	Negative										0
2013-06-04	1717	5	KO19				na	0	0	0	Negative										0
2013-06-04	1718	1	KO12				na	0	0	0	Negative										0
2013-06-04	1719	5	KO19				na	0	0	0	Negative										0
2013-06-04	1720	4	KO19				na	0	0	0	Negative										0
2013-06-05	1721	2	KO20				na	0	0	0	Negative										0
2013-06-05	1722	5	KO21				na	0	0	0	Negative										0
2013-06-05	1723	2	KO21				na	0	0	0	Negative										0
2013-06-05	1724	100	KO21				na	0	0	0	Negative										0
2013-06-05	1725	5	KO21				na	0	0	0	Negative										0
2013-06-05	1726	100	KO21				0	0	1	1	Positive										0
2013-06-05	1727	5	KO21				na	0	0	0	Negative										0
2013-06-05	1728	7	KO21				na	0	0	0	Negative										0
2013-06-05	1729	7	KO21				na	0	0	0	Negative										0
2013-06-05	1730	3	KO21				0	0	1	1	Positive										0
2013-06-05	1731	7	KO21				na	0	0	0	Negative										0
2013-06-05	1732	100	KO19				na	0	0	0	Negative										0
2013-06-05	1733	100	KO19				na	0	0	0	Negative										0
2013-06-05	1734	100	KO19				na	0	0	0	Negative										0
2013-06-05	1735	6	KO19				na	0	0	0	Negative										0
2013-06-05	1736	5	KO19				na	0	0	0	Negative										0
2013-06-05	1737	0	KO19				na	0	0	0	Negative										0
2013-06-05	1738	5	KO19				na	0	0	0	Negative										0
2013-06-05	1739	1	KO19				na	0	0	0	Negative										0
2013-06-05	1740	4	KO19				na	0	0	0	Negative										0
2013-06-05	1741	4	KO19				na	0	0	0	Negative										0
2013-06-05	1742	1	KO19				na	0	0	0	Negative										0
2013-06-06	1743	7	KO19				na	0	0	0	Negative										0
2013-06-06	1744	1	KO19				na	0	0	0	Negative										0
2013-06-06	1745	4	KO19				na	0	0	0	Negative										0
2013-06-06	1746	4	KO19				na	0	0	0	Negative										0
2013-06-06	1747	100	KO20				na	0	0	0	Negative										0
2013-06-06	1748	2	KO20				na	0	0	0	Negative										0
2013-06-06	1749	5	KO20				na	0	0	0	Negative										0
2013-06-06	1750	4	KO20				na	0	0	0	Negative										0
2013-06-06	1751	1	KO20				na	0	0	0	Negative										0
2013-06-06	1752	100	KO20				na	0	0	0	Negative										0
2013-06-06	1753	7	KO20				na	0	0	0	Negative										0
2013-06-06	1754	100	KO16				na	0	0	0	Negative										0
2013-06-06	1755	0	KO16				na	0	0	0	Negative										0
2013-06-06	1756	1	KO16				na	0	0	0	Negative										0
2013-06-06	1757	2	KO16				na	0	0	0	Negative										0
2013-06-06	1758	4	KO16				na	0	0	0	Negative										0
2013-06-06	1759	1	KO16				na	0	0	0	Negative										0
2013-06-06	1760	100	KO21				na	0	0	0	Negative										0
2013-06-06	1761	100	KO21				na	0	0	0	Negative										0
2013-06-06	1762	100	KO21				na	0	0	0	Negative										0
2013-06-06	1763	100	KO21				na	0	0	0	Negative										0
2013-06-06	1764	4	KO21				na	0	0	0	Negative										0
2013-06-06	1765	2	KO21				na	0	0	0	Negative										0
2013-06-06	1766	100	KO21				na	0	0	0	Negative										0
2013-06-06	1767	5	KO21				na	0	0	0	Negative										0
2013-06-06	1768	7	KO21				na	0	0	0	Negative										0
2013-06-06	1769	7	KO21				0	0	0	0	Negative										0
2013-06-06	1770	100	KO16				0	0	0	0	Negative										0
2013-06-06	1771	0	KO16				0	0	0	0	Negative										0
2013-06-06	1772	1	KO19				0	0	0	0	Negative										0
2013-06-06	1773	100	KO19				0	0	0	0	Negative										0
2013-06-06	1774	6	KO17				0	0	0	0	Negative										0
2013-06-06	1775	100	KO17				0	0	0	0	Negative										0
2013-06-06	1776	100	KO17				0	0	0	0	Negative										0
2013-06-06	1777	4	KO17				0	0	0	0	Negative										0
2013-06-06	1778	6	KO17				0	0	0	0	Negative										0
2013-06-06	1779	5	KO17				0	0	0	0	Negative										0
2013-06-06	1780	6	KO17				0	0	0	0	Negative										0
2013-06-06	1781	7	KO17				0	0	0	0	Negative										0
2013-06-06	1782	4	KO17				0	0	0	0	Negative										0
2013-06-06	1783	5	KO17				0	0	0	0	Negative										0
2013-06-06	1784	3	KO17				0	0	0	0	Negative										0
2013-06-06	1785	100	KO19				0	0	0	0	Negative										0
2013-06-06	1786	2	KO19				0	0	0	0	Negative										0
2013-06-06	1787	1	KO19				0	0	0	0	Negative										0
2013-06-06	1788	5	KO19				0	0	0	0	Negative										0
2013-06-06	1789	1	KO19				0	0	0	0	Negative										0
2013-06-06	1790	5	KO19				0	0	0	0	Negative										0
2013-06-06	1791	6	KO19				0	0	0	0	Negative										0
2013-06-06	1792	4	KO19				0	0	0	0	Negative										0
2013-06-06	1793	0	KO19				0	0	0	0	Negative										0
2013-06-06	1794	3	KO20				0	0	0	0	Negative										0
2013-06-06	1795	5	KO20				0	0	0	0	Negative										0
2013-06-06	1796	6	KO20				0	0	0	0	Negative										0
2013-06-06	1797	3	KO20				0	0	0	0	Negative										0
2013-06-06	1798	0	KO20				0	0	0	0	Negative										0
2013-06-06	1799	4	KO20				0	0	1	1	Positive										0
2013-06-06	1800	4	KO20				0	0	0	0	Negative										0
2013-06-06	1801	100	KO16				0	0	0	0	Negative										0
2013-06-06	1802	4	KO16				0	0	0	0	Negative										0
2013-06-06	1803	3	KO16				0	0	0	0	Negative										0
2013-06-06	1804	6	KO16				0	0	1	1	Positive										0
2013-06-07	1805	4	KO12				0	0	0	0	Negative										0
2013-06-07	1806	5	KO12				0	0	0	0	Negative										0
2013-06-07	1807	7	KO12				0	0	0	0	Negative										0
2013-06-07	1808	4	KO12				0	0	0	0	Negative										0
2013-06-07	1809	100	KO19				0	0	0	0	Negative										0
2013-06-07	1810	100	KO19				0	0	0	0	Negative										0
2013-06-07	1811	100	KO19				0	0	0	0	Negative										0
2013-06-07	1812	100	KO19				0	0	0	0	Negative										0
2013-06-07	1813	0	KO19				0	0	0	0	Negative										0
2013-06-07	1814	7	KO19				1	0	0	1	Positive										0
2013-06-07	1815	1	KO19				0	0	0	0	Negative										0
2013-06-07	1816	2	KO19				0	0	0	0	Negative										0
2013-06-07	1817	100	KO21				0	0	0	0	Negative										0
2013-06-07	1818	100	KO21				0	0	0	0	Negative										0
2013-06-07	1819	2	KO21				0	0	0	0	Negative										0
2013-06-07	1820	100	KO21				0	0	0	0	Negative										0
2013-06-07	1821	0	KO21				0	0	0	0	Negative										0
2013-06-07	1822	6	KO21				0	0	0	0	Negative										0
2013-06-07	1823	1	KO21				0	0	0	0	Negative										0
2013-06-07	1824	4	KO21				0	0	0	0	Negative										0
2013-06-07	1825	4	KO21				0	0	0	0	Negative										0
2013-06-10	1826	100	KO12				0	0	0	0	Negative										0
2013-06-10	1827	7	KO12				0	0	0	0	Negative										0
2013-06-10	1828	0	KO12				0	0	0	0	Negative										0
2013-06-10	1829	6	KO12				0	0	0	0	Negative										0
2013-06-10	1830	100	KO19				0	0	0	0	Negative										0
2013-06-10	1831	4	KO19				1	0	0	1	Positive										0
2013-06-10	1832	5	KO21				0	0	0	0	Negative										0
2013-06-10	1833	100	KO21				0	0	0	0	Negative										0
2013-06-10	1834	0	KO21				0	0	0	0	Negative										0
2013-06-10	1835	7	KO21				0	0	0	0	Negative										0
2013-06-10	1836	6	KO21				0	0	0	0	Negative										0
2013-06-10	1837	4	KO21				0	0	0	0	Negative										0
2013-06-10	1838	100	KO20				0	0	0	0	Negative										0
2013-06-10	1839	100	KO20				0	0	0	0	Negative										0
2013-06-10	1840	5	KO20				0	0	0	0	Negative										0
2013-06-10	1841	4	KO20				0	0	0	0	Negative										0
2013-06-10	1842	5	KO20				0	0	0	0	Negative										0
2013-06-10	1843	4	KO20				0	0	0	0	Negative										0
2013-06-10	1844	6	KO20				0	0	0	0	Negative										0
2013-06-10	1845	2	KO20				0	0	0	0	Negative										0
2013-06-10	1846	6	KO20				0	0	0	0	Negative										0
2013-06-10	1847	100	KO17				0	0	0	0	Negative										0
2013-06-10	1848	5	KO17				0	0	0	0	Negative										0
2013-06-10	1849	7	KO17				0	0	0	0	Negative										0
2013-06-10	1850	0	KO17				0	0	0	0	Negative										0
2013-06-10	1851	6	KO17				0	0	0	0	Negative										0
2013-06-10	1852	0	KO17				0	0	0	0	Negative										0
2013-06-10	1853	2	KO17				0	0	0	0	Negative										0
2013-06-10	1854	2	KO17				0	0	0	0	Negative										0
2013-06-10	1855	5	KO17				0	0	0	0	Negative										0
2013-06-10	1856	1	KO17				0	0	0	0	Negative										0
2013-06-10	1857	6	KO21				0	0	0	0	Negative										0
2013-06-10	1858	7	KO16				0	0	0	0	Negative										0
2013-06-10	1859	100	KO21				0	0	0	0	Negative										0
2013-06-10	1860	5	KO21				0	0	0	0	Negative										0
2013-06-10	1861	3	KO21				0	0	0	0	Negative										0
2013-06-10	1862	2	KO21				0	0	0	0	Negative										0
2013-06-10	1863	5	KO21				0	0	0	0	Negative										0
2013-06-10	1864	6	KO21				0	0	0	0	Negative										0
2013-06-10	1865	7	KO21				0	0	0	0	Negative										0
2013-06-10	1866	100	KO20				0	0	0	0	Negative										0
2013-06-10	1867	100	KO20				0	0	0	0	Negative										0
2013-06-10	1868	100	KO20				0	0	0	0	Negative										0
2013-06-10	1869	100	KO20				0	0	0	0	Negative										0
2013-06-10	1870	100	KO20				0	0	0	0	Negative										0
2013-06-10	1871	100	KO20				0	0	0	0	Negative										0
2013-06-10	1872	1	KO20				0	0	0	0	Negative										0
2013-06-10	1873	1	KO20				0	0	0	0	Negative										0
2013-06-10	1874	100	KO20				0	0	0	0	Negative										0
2013-06-10	1875	5	KO20				0	0	0	0	Negative										0
2013-06-10	1876	7	KO20				0	0	0	0	Negative										0
2013-06-10	1877	5	KO20				0	0	0	0	Negative										0
2013-06-10	1878	6	KO20				0	0	0	0	Negative										0
2013-06-10	1879	100	KO17				0	0	0	0	Negative										0
2013-06-10	1880	100	KO17				0	0	0	0	Negative										0
2013-06-10	1881	5	KO17				0	0	0	0	Negative										0
2013-06-10	1882	6	KO17				0	0	0	0	Negative										0
2013-06-10	1883	5	KO17				0	0	0	0	Negative										0
2013-06-10	1884	4	KO17				0	0	0	0	Negative										0
2013-06-10	1885	5	KO17				0	0	0	0	Negative										0
2013-06-10	1886	5	KO17				0	0	0	0	Negative										0
2013-06-10	1887	1	KO17				0	0	0	0	Negative										0
2013-06-11	1888	5	KO20				0	0	0	0	Negative										0
2013-06-11	1889	2	KO20				0	0	0	0	Negative										0
2013-06-11	1890	100	KO20				0	0	0	0	Negative										0
2013-06-11	1891	4	KO20				0	0	0	0	Negative										0
2013-06-11	1892	5	KO20				0	0	0	0	Negative										0
2013-06-11	1893	3	KO20				0	0	0	0	Negative										0
2013-06-11	1894	7	KO20				0	0	0	0	Negative										0
2013-06-11	1895	100	KO21				0	0	0	0	Negative										0
2013-06-11	1896	4	KO21				0	0	0	0	Negative										0
2013-06-11	1897	5	KO16				0	0	0	0	Negative										0
2013-06-11	1898	7	KO16				0	0	0	0	Negative										0
2013-06-11	1899	4	KO17				0	0	0	0	Negative										0
2013-06-11	1900	3	KO17				0	0	0	0	Negative										0
2013-06-11	1901	0	KO17				0	0	0	0	Negative										0
2013-06-11	1902	4	KO17				0	0	0	0	Negative										0
2013-06-11	1903	2	KO17				0	0	0	0	Negative										0
2013-06-11	1904	5	KO17				0	0	0	0	Negative										0
2013-06-11	1905	2	KO19				0	0	0	0	Negative										0
2013-06-11	1906	0	KO19				0	0	0	0	Negative										0
2013-06-11	1907	100	KO21				0	0	0	0	Negative										0
2013-06-11	1908	100	KO21				0	0	0	0	Negative										0
2013-06-11	1909	100	KO21				0	0	0	0	Negative										0
2013-06-11	1910	100	KO21				0	0	0	0	Negative										0
2013-06-11	1911	5	KO21				0	0	0	0	Negative										0
2013-06-11	1912	1	KO21				0	0	0	0	Negative										0
2013-06-11	1913	5	KO21				0	0	0	0	Negative										0
2013-06-11	1914	2	KO21				0	0	0	0	Negative										0
2013-06-11	1915	5	KO21				0	0	0	0	Negative										0
2013-06-11	1916	6	KO21				0	0	0	0	Negative										0
2013-06-11	1917	1	KO21				0	0	0	0	Negative										0
2013-06-11	1918	1	KO21				0	0	0	0	Negative										0
2013-06-11	1919	5	KO21				0	0	0	0	Negative										0
2013-06-11	1920	4	KO21				0	0	0	0	Negative										0
2013-06-11	1921	2	KO21				0	0	1	1	Positive										0
2013-06-11	1922	1	KO21				0	0	0	0	Negative										0
2013-06-12	1923	3	KO20				0	0	0	0	Negative										0
2013-06-12	1924	100	KO20				0	0	0	0	Negative										0
2013-06-12	1925	4	KO17				0	0	0	0	Negative										0
2013-06-12	1926	1	KO20				0	0	0	0	Negative										0
2013-06-12	1927	0	KO17				0	0	0	0	Negative										0
2013-06-12	1928	100	KO21				0	0	0	0	Negative										0
2013-06-12	1929	4	KO21				0	0	0	0	Negative										0
2013-06-12	1930	5	KO21				0	0	0	0	Negative										0
2013-06-12	1931	3	KO21				0	0	0	0	Negative										0
2013-06-12	1932	100	KO19				0	0	0	0	Negative										0
2013-06-12	1933	100	KO19				0	0	0	0	Negative										0
2013-06-12	1934	5	KO19				0	0	0	0	Negative										0
2013-06-12	1935	100	KO19				0	0	0	0	Negative										0
2013-06-12	1936	6	KO19				0	0	0	0	Negative										0
2013-06-12	1937	6	KO19				0	0	0	0	Negative										0
2013-06-12	1938	100	KO19				0	0	0	0	Negative										0
2013-06-12	1939	5	KO17				0	0	0	0	Negative										0
2013-06-12	1940	100	KO17				0	0	0	0	Negative										0
2013-06-12	1941	100	KO17				0	0	0	0	Negative										0
2013-06-12	1942	4	KO17				0	0	0	0	Negative										0
2013-06-12	1943	4	KO17				0	0	0	0	Negative										0
2013-06-12	1944	100	KO20				0	0	0	0	Negative										0
2013-06-12	1945	3	KO20				0	0	0	0	Negative										0
2013-06-12	1946	1	KO20				0	0	0	0	Negative										0
2013-06-12	1947	2	KO20				0	0	0	0	Negative										0
2013-06-12	1948	7	KO20				0	0	0	0	Negative										0
2013-06-12	1949	5	KO20				0	0	0	0	Negative										0
2013-06-12	1950	4	KO20				0	0	0	0	Negative										0
2013-06-12	1951	100	KO21				0	0	0	0	Negative										0
2013-06-12	1952	100	KO21				0	0	0	0	Negative										0
2013-06-12	1953	5	KO21				0	0	0	0	Negative										0
2013-06-12	1954	100	KO21				0	0	0	0	Negative										0
2013-06-12	1955	100	KO21				0	0	0	0	Negative										0
2013-06-12	1956	100	KO21				0	0	0	0	Negative										0
2013-06-12	1957	100	KO21				0	0	0	0	Negative										0
2013-06-12	1958	5	KO21				0	0	0	0	Negative										0
2013-06-12	1959	1	KO21				0	0	0	0	Negative										0
2013-06-12	1960	0	KO21				0	0	0	0	Negative										0
2013-06-12	1961	1	KO21				0	0	0	0	Negative										0
2013-06-12	1962	2	KO21				0	0	0	0	Negative										0
2013-06-12	1963	6	KO21				0	0	0	0	Negative										0
2013-06-12	1964	4	KO21				0	0	0	0	Negative										0
2013-06-12	1965	6	KO21				0	0	0	0	Negative										0
2013-06-12	1966	0	KO21				0	0	0	0	Negative										0
2013-06-12	1967	4	KO21				0	0	0	0	Negative										0
2013-06-12	1968	4	KO21				0	0	0	0	Negative										0
2013-06-12	1969	4	KO21				0	0	0	0	Negative										0
2013-06-12	1970	2	KO21				0	0	0	0	Negative										0
2013-06-12	1971	5	KO21				0	0	0	0	Negative										0
2013-06-12	1972	0	KO21				0	0	0	0	Negative										0
2013-06-13	1973	100	KO20				0	0	0	0	Negative										0
2013-06-13	1974	100	KO20				0	0	0	0	Negative										0
2013-06-13	1975	0	KO20				0	0	0	0	Negative										0
2013-06-13	1976	4	KO20				0	0	0	0	Negative										0
2013-06-13	1977	3	KO19				0	0	0	0	Negative										0
2013-06-13	1978	6	KO19				0	0	0	0	Negative										0
2013-06-13	1979	5	KO19				0	0	0	0	Negative										0
2013-06-13	1980	2	KO19				0	0	0	0	Negative										0
2013-06-13	1981	3	KO19				0	0	0	0	Negative										0
2013-06-13	1982	5	KO19				0	0	0	0	Negative										0
2013-06-13	1983	2	KO19				0	0	0	0	Negative										0
2013-06-13	1984	100	KO21				0	0	0	0	Negative										0
2013-06-13	1985	100	KO21				0	0	0	0	Negative										0
2013-06-13	1986	4	KO21				0	0	0	0	Negative										0
2013-06-13	1987	7	KO21				0	0	0	0	Negative										0
2013-06-13	1988	4	KO21				0	0	0	0	Negative										0
2013-06-13	1989	4	KO21				0	0	0	0	Negative										0
2013-06-13	1990	4	KO21				0	0	0	0	Negative										0
2013-06-13	1991	4	KO21				0	0	0	0	Negative										0
2013-06-13	1992	6	KO21				0	0	0	0	Negative										0
2013-06-13	1993	4	KO21				0	0	0	0	Negative										0
2013-06-13	1994	5	KO21				0	0	0	0	Negative										0
2013-06-13	1995	4	KO21				0	0	0	0	Negative										0
2013-06-14	1996	4	KO21				0	0	0	0	Negative										0
2013-06-17	1997	100	KO12				0	0	0	0	Negative										0
2013-06-17	1998	3	KO12				0	0	0	0	Negative										0
2013-06-17	1999	1	KO12				0	0	0	0	Negative										0
2013-06-17	2000	5	KO12				1	0	0	1	Positive										0
2013-06-17	2001	3	KO12				0	0	0	0	Negative										0
2013-06-17	2002	4	KO12				0	0	0	0	Negative										0
2013-06-17	2003	7	KO12				0	0	0	0	Negative										0
2013-06-17	2004	5	KO12				0	0	0	0	Negative										0
2013-06-17	2005	4	KO12				0	0	0	0	Negative										0
2013-06-17	2006	100	KO19				0	0	0	0	Negative										0
2013-06-17	2007	100	KO19				0	0	0	0	Negative										0
2013-06-17	2008	100	KO19				0	0	0	0	Negative										0
2013-06-17	2009	100	KO19				0	0	0	0	Negative										0
2013-06-17	2010	100	KO19				0	0	0	0	Negative										0
2013-06-17	2011	100	KO19				0	0	0	0	Negative										0
2013-06-17	2012	100	KO19				0	0	0	0	Negative										0
2013-06-17	2013	100	KO19				0	0	0	0	Negative										0
2013-06-17	2014	2	KO19				0	0	0	0	Negative										0
2013-06-17	2015	6	KO19				0	0	0	0	Negative										0
2013-06-17	2016	6	KO19				0	0	0	0	Negative										0
2013-06-17	2017	4	KO19				0	0	0	0	Negative										0
2013-06-17	2018	3	KO19				0	0	0	0	Negative										0
2013-06-17	2019	2	KO19				0	0	0	0	Negative										0
2013-06-17	2020	0	KO19				0	0	0	0	Negative										0
2013-06-17	2021	5	KO19				0	0	0	0	Negative										0
2013-06-17	2022	6	KO19				0	0	0	0	Negative										0
2013-06-17	2023	0	KO19				0	0	0	0	Negative										0
2013-06-17	2024	100	KO21				0	0	0	0	Negative										0
2013-06-17	2025	100	KO21				0	0	0	0	Negative										0
2013-06-17	2026	100	KO21				0	0	0	0	Negative										0
2013-06-17	2027	100	KO21				0	0	0	0	Negative										0
2013-06-17	2028	100	KO21				0	0	0	0	Negative										0
2013-06-17	2029	3	KO21				0	0	0	0	Negative										0
2013-06-17	2030	4	KO21				0	0	0	0	Negative										0
2013-06-17	2031	3	KO21				0	0	0	0	Negative										0
2013-06-17	2032	5	KO21				0	0	0	0	Negative										0
2013-06-17	2033	7	KO21				0	0	0	0	Negative										0
2013-06-17	2034	4	KO21				0	0	0	0	Negative										0
2013-06-17	2035	5	KO21				0	0	0	0	Negative										0
2013-06-17	2036	0	KO21				0	0	0	0	Negative										0
2013-06-17	2037	4	KO21				0	0	0	0	Negative										0
2013-06-17	2038	3	KO21				0	0	0	0	Negative										0
2013-06-17	2039	0	KO21				0	0	0	0	Negative										0
2013-06-18	2040	5	KO12				0	0	0	0	Negative										0
2013-06-18	2041	3	KO12				0	0	0	0	Negative										0
2013-06-18	2042	1	KO12				0	0	0	0	Negative										0
2013-06-18	2043	4	KO12				0	0	0	0	Negative										0
2013-06-18	2044	4	KO12				0	0	1	1	Positive										0
2013-06-18	2045	7	KO12				0	0	0	0	Negative										0
2013-06-18	2046	100	KO21				0	0	0	0	Negative										0
2013-06-18	2047	6	KO21				0	0	0	0	Negative										0
2013-06-18	2048	100	KO21				0	0	0	0	Negative										0
2013-06-18	2049	5	KO21				0	0	0	0	Negative										0
2013-06-18	2050	4	KO21				0	0	0	0	Negative										0
2013-06-18	2051	5	KO21				0	0	0	0	Negative										0
2013-06-18	2052	4	KO21				0	0	0	0	Negative										0
2013-06-18	2053	100	KO19				0	0	0	0	Negative										0
2013-06-18	2054	100	KO19				0	0	0	0	Negative										0
2013-06-18	2055	100	KO19				1	0	0	1	Positive										0
2013-06-18	2056	100	KO19				0	0	0	0	Negative										0
2013-06-18	2057	100	KO19				0	0	0	0	Negative										0
2013-06-18	2058	3	KO19				0	0	1	1	Positive										0
2013-06-18	2059	5	KO19				0	0	0	0	Negative										0
2013-06-18	2060	7	KO19				0	0	0	0	Negative										0
2013-06-18	2061	6	KO19				0	0	0	0	Negative										0
2013-06-18	2062	4	KO19				0	0	0	0	Negative										0
2013-06-18	2063	7	KO19				0	0	0	0	Negative										0
2013-06-18	2064	100	KO19				0	0	0	0	Negative										0
2013-06-18	2065	6	KO19				0	0	0	0	Negative										0
2013-06-18	2066	4	KO19				0	0	0	0	Negative										0
2013-06-18	2067	1	KO19				0	0	0	0	Negative										0
2013-06-18	2068	6	KO19				0	0	0	0	Negative										0
2013-06-18	2069	4	KO19				0	0	0	0	Negative										0
2013-06-18	2070	4	KO19				0	0	0	0	Negative										0
2013-06-18	2071	5	KO19				0	0	0	0	Negative										0
2013-06-18	2072	4	KO19				0	0	0	0	Negative										0
2013-06-18	2073	2	KO19				0	0	0	0	Negative										0
2013-06-18	2074	5	KO19				0	0	0	0	Negative										0
2013-06-18	2075	4	KO19				0	0	0	0	Negative										0
2013-06-18	2076	6	KO19				0	0	0	0	Negative										0
2013-06-19	2077	100	KO21				0	0	0	0	Negative										0
2013-06-19	2078	2	KO21				0	0	0	0	Negative										0
2013-06-19	2079	5	KO21				0	0	0	0	Negative										0
2013-06-19	2080	4	KO21				0	0	0	0	Negative										0
2013-06-19	2081	1	KO21				0	0	0	0	Negative										0
2013-06-19	2082	100	KO16				0	0	0	0	Negative										0
2013-06-19	2083	3	KO16				0	0	0	0	Negative										0
2013-06-19	2084	100	KO16				0	0	0	0	Negative										0
2013-06-19	2085	100	KO16				0	0	0	0	Negative										0
2013-06-19	2086	100	KO16				0	0	0	0	Negative										0
2013-06-19	2087	0	KO16				0	0	0	0	Negative										0
2013-06-19	2088	4	KO16				0	0	0	0	Negative										0
2013-06-19	2089	0	KO16				0	0	0	0	Negative										0
2013-06-19	2090	3	KO16				0	0	0	0	Negative										0
2013-06-19	2091	100	KO19				0	0	0	0	Negative										0
2013-06-19	2092	100	KO19				0	0	0	0	Negative										0
2013-06-19	2093	1	KO19				0	0	0	0	Negative										0
2013-06-19	2094	100	KO19				0	0	0	0	Negative										0
2013-06-19	2095	100	KO19				0	0	0	0	Negative										0
2013-06-19	2096	100	KO19				0	0	0	0	Negative										0
2013-06-19	2097	1	KO19				0	0	0	0	Negative										0
2013-06-19	2098	4	KO19				0	0	1	1	Positive										0
2013-06-19	2099	7	KO19				0	0	0	0	Negative										0
2013-06-19	2100	7	KO19				1	0	0	1	Positive										0
2013-06-19	2101	4	KO19				0	0	0	0	Negative										0
2013-06-19	2102	5	KO19				0	0	0	0	Negative										0
2013-06-19	2103	4	KO19				0	0	0	0	Negative										0
2013-06-19	2104	3	KO19				0	0	0	0	Negative										0
2013-06-20	2105	100	KO19				0	0	0	0	Negative										0
2013-06-20	2106	100	KO19				0	0	0	0	Negative										0
2013-06-20	2107	100	KO19				0	0	0	0	Negative										0
2013-06-20	2108	4	KO19				0	0	0	0	Negative										0
2013-06-20	2109	3	KO16				0	0	0	0	Negative										0
2013-06-20	2110	1	KO21				0	0	0	0	Negative										0
2013-06-20	2111	4	KO21				0	0	0	0	Negative										0
2013-06-20	2112	4	KO21				0	0	0	0	Negative										0
2013-06-20	2113	4	KO21				0	0	0	0	Negative										0
2013-06-20	2114	0	KO12				0	0	0	0	Negative										0
2013-06-20	2115	1	KO12				1	0	0	1	Positive										0
2013-06-20	2116	2	KO12				0	0	0	0	Negative										0
2013-06-20	2117	1	KO12				0	0	0	0	Negative										0
2013-06-20	2118	3	KO12				0	0	0	0	Negative										0
2013-06-20	2119	6	KO12				0	0	0	0	Negative										0
2013-06-20	2120	5	KO12				0	0	0	0	Negative										0
2013-06-20	2121	1	KO12				0	0	0	0	Negative										0
2013-06-20	2122	100	KO21				0	0	0	0	Negative										0
2013-06-20	2123	4	KO21				1	0	0	1	Positive										0
2013-06-20	2124	4	KO21				0	0	0	0	Negative										0
2013-06-20	2125	3	KO21				0	0	0	0	Negative										0
2013-06-20	2126	6	KO21				0	0	0	0	Negative										0
2013-06-20	2127	5	KO21				0	0	0	0	Negative										0
2013-06-20	2128	4	KO21				0	0	0	0	Negative										0
2013-06-20	2129	2	KO21				0	0	1	1	Positive										0
2013-06-20	2130	2	KO21				0	0	0	0	Negative										0
2013-06-20	2131	5	KO21				0	0	0	0	Negative										0
2013-06-20	2132	5	KO21				0	0	0	0	Negative										0
2013-06-20	2133	2	KO21				0	0	0	0	Negative										0
2013-06-20	2134	1	KO21				0	0	0	0	Negative										0
2013-06-20	2135	7	KO21				0	0	0	0	Negative										0
2013-06-20	2136	4	KO21				0	0	0	0	Negative										0
2013-06-20	2137	4	KO21				0	0	0	0	Negative										0
2013-06-20	2138	5	KO21				0	0	0	0	Negative										0
2013-06-20	2139	3	KO21				0	0	0	0	Negative										0
2013-06-20	2140	4	KO21				0	0	0	0	Negative										0
2013-06-20	2141	100	KO20				0	0	0	0	Negative										0
2013-06-20	2142	100	KO20				0	0	0	0	Negative										0
2013-06-20	2143	100	KO20				0	0	0	0	Negative										0
2013-06-20	2144	1	KO20				0	0	0	0	Negative										0
2013-06-20	2145	4	KO20				0	0	0	0	Negative										0
2013-06-20	2146	3	KO20				0	0	0	0	Negative										0
2013-06-20	2147	0	KO20				0	0	0	0	Negative										0
2013-06-20	2148	6	KO20				0	0	1	1	Positive										0
2013-06-20	2149	4	KO20				0	0	0	0	Negative										0
2013-06-20	2150	4	KO20				1	0	0	1	Positive										0
2013-06-20	2151	5	KO20				0	0	0	0	Negative										0
2013-06-20	2152	7	KO20				0	0	0	0	Negative										0
2013-06-20	2153	2	KO20				0	0	0	0	Negative										0
2013-06-20	2154	4	KO20				0	0	0	0	Negative										0
2013-06-20	2155	4	KO20				0	0	0	0	Negative										0
2013-06-20	2156	2	KO20				0	0	0	0	Negative										0
2013-06-20	2157	6	KO20				0	0	0	0	Negative										0
2013-06-20	2158	6	KO20				0	0	0	0	Negative										0
2013-06-20	2159	1	KO20				0	0	0	0	Negative										0
2013-06-21	2160	6	KO16				0	0	0	0	Negative										0
2013-06-21	2161	100	KO20				0	0	0	0	Negative										0
2013-06-21	2162	3	KO20				0	0	0	0	Negative										0
2013-06-21	2163	6	KO21				0	0	0	0	Negative										0
2013-06-21	2164	5	KO21				0	0	0	0	Negative										0
2013-06-21	2165	4	KO21				0	0	0	0	Negative										0
2013-06-24	2166	5	KO21				0	0	0	0	Negative										0
2013-06-24	2167	4	KO21				0	0	0	0	Negative										0
2013-06-24	2168	4	KO21				0	0	0	0	Negative										0
2013-06-24	2169	0	KO21				0	0	0	0	Negative										0
2013-06-24	2170	1	KO21				0	0	0	0	Negative										0
2013-06-24	2171	5	KO21				0	0	0	0	Negative										0
2013-06-24	2172	0	KO21				0	0	0	0	Negative										0
2013-06-24	2173	100	KO19				0	0	0	0	Negative										0
2013-06-24	2174	100	KO19				0	0	0	0	Negative										0
2013-06-24	2175	100	KO19				0	0	0	0	Negative										0
2013-06-24	2176	100	KO19				0	0	0	0	Negative										0
2013-06-24	2177	100	KO19				0	0	0	0	Negative										0
2013-06-24	2178	5	KO19				1	0	0	1	Positive										0
2013-06-24	2179	4	KO19				0	0	1	1	Positive										0
2013-06-24	2180	5	KO19				0	0	0	0	Negative										0
2013-06-24	2181	5	KO19				0	0	0	0	Negative										0
2013-06-24	2182	2	KO19				0	0	0	0	Negative										0
2013-06-24	2183	6	KO19				0	0	0	0	Negative										0
2013-06-24	2184	7	KO19				0	0	0	0	Negative										0
2013-06-24	2185	6	KO19				0	0	0	0	Negative										0
2013-06-24	2186	6	KO19				0	0	0	0	Negative										0
2013-06-24	2187	1	KO20				0	0	0	0	Negative										0
2013-06-24	2188	100	KO12				0	0	0	0	Negative										0
2013-06-24	2189	4	KO12				0	0	0	0	Negative										0
2013-06-24	2190	4	KO12				0	0	0	0	Negative										0
2013-06-24	2191	7	KO12				1	0	0	1	Positive										0
2013-06-24	2192	5	KO12				0	0	0	0	Negative										0
2013-06-24	2193	5	KO21				0	0	0	0	Negative										0
2013-06-24	2194	6	KO21				0	0	0	0	Negative										0
2013-06-24	2195	4	KO21				0	0	0	0	Negative										0
2013-06-24	2196	7	KO21				0	0	0	0	Negative										0
2013-06-24	2197	0	KO16				0	0	0	0	Negative										0
2013-06-24	2198	3	KO16				0	0	0	0	Negative										0
2013-06-24	2199	0	KO16				0	0	0	0	Negative										0
2013-06-24	2200	100	KO20				0	0	1	1	Positive										0
2013-06-24	2201	4	KO20				0	0	0	0	Negative										0
2013-06-24	2202	2	KO20				0	0	1	1	Positive										0
2013-06-24	2203	6	KO20				0	0	0	0	Negative										0
2013-06-24	2204	5	KO20				0	0	0	0	Negative										0
2013-06-24	2205	1	KO19				0	0	0	0	Negative										0
2013-06-24	2206	7	KO19				0	0	0	0	Negative										0
2013-06-24	2207	6	KO19				0	0	0	0	Negative										0
2013-06-24	2208	3	KO19				0	0	0	0	Negative										0
2013-06-24	2209	1	KO19				0	0	0	0	Negative										0
2013-06-24	2210	4	KO19				0	0	0	0	Negative										0
2013-06-24	2211	3	KO19				0	0	0	0	Negative										0
2013-06-24	2212	2	KO19				0	0	0	0	Negative										0
2013-06-25	2213	100	KO20				0	0	0	0	Negative										0
2013-06-25	2214	6	KO20				0	0	0	0	Negative										0
2013-06-25	2215	100	KO20				0	0	0	0	Negative										0
2013-06-25	2216	6	KO20				1	0	0	1	Positive										0
2013-06-25	2217	5	KO20				0	0	0	0	Negative										0
2013-06-25	2218	5	KO20				0	0	0	0	Negative										0
2013-06-25	2219	5	KO20				0	0	0	0	Negative										0
2013-06-25	2220	1	KO20				0	0	0	0	Negative										0
2013-06-25	2221	100	KO21				0	0	0	0	Negative										0
2013-06-25	2222	100	KO21				0	0	0	0	Negative										0
2013-06-25	2223	100	KO21				0	0	0	0	Negative										0
2013-06-25	2224	100	KO21				0	0	0	0	Negative										0
2013-06-25	2225	4	KO21				0	0	0	0	Negative										0
2013-06-25	2226	5	KO21				0	0	0	0	Negative										0
2013-06-25	2227	1	KO21				0	0	1	1	Positive										0
2013-06-25	2228	3	KO21				0	0	0	0	Negative										0
2013-06-25	2229	5	KO21				0	0	0	0	Negative										0
2013-06-25	2230	1	KO19				0	0	0	0	Negative										0
2013-06-25	2231	4	KO19				0	0	0	0	Negative										0
2013-06-25	2232	5	KO19				0	0	1	1	Positive										0
2013-06-25	2233	4	KO19				0	0	0	0	Negative										0
2013-06-25	2234	5	KO19				0	0	0	0	Negative										0
2013-06-26	2235	4	KO19				0	0	0	0	Negative										0
2013-06-26	2236	4	KO19				0	0	0	0	Negative										0
2013-06-26	2237	6	KO19				0	0	0	0	Negative										0
2013-06-26	2238	2	KO19				0	0	0	0	Negative										0
2013-06-26	2239	7	KO19				0	0	0	0	Negative										0
2013-06-26	2240	3	KO19				0	0	0	0	Negative										0
2013-06-26	2241	7	KO19				0	0	0	0	Negative										0
2013-06-26	2242	100	KO20				0	0	0	0	Negative										0
2013-06-26	2243	100	KO20				0	0	0	0	Negative										0
2013-06-26	2244	100	KO20				0	0	0	0	Negative										0
2013-06-26	2245	100	KO20				0	0	0	0	Negative										0
2013-06-26	2246	100	KO20				0	0	0	0	Negative										0
2013-06-26	2247	100	KO20				0	0	0	0	Negative										0
2013-06-26	2248	100	KO20				0	0	0	0	Negative										0
2013-06-26	2249	5	KO20				0	0	0	0	Negative										0
2013-06-26	2250	4	KO20				0	0	0	0	Negative										0
2013-06-26	2251	4	KO20				0	0	0	0	Negative										0
2013-06-26	2252	1	KO20				0	0	0	0	Negative										0
2013-06-26	2253	4	KO20				0	0	0	0	Negative										0
2013-06-26	2254	5	KO20				0	0	0	0	Negative										0
2013-06-26	2255	4	KO20				0	0	0	0	Negative										0
2013-06-26	2256	0	KO20				0	0	0	0	Negative										0
2013-06-26	2257	4	KO20				0	0	0	0	Negative										0
2013-06-26	2258	2	KO21				0	0	0	0	Negative										0
2013-06-26	2259	7	KO21				0	0	0	0	Negative										0
2013-06-26	2260	6	KO21				0	0	0	0	Negative										0
2013-06-26	2261	4	KO21				0	0	0	0	Negative										0
2013-06-26	2262	4	KO21				0	0	0	0	Negative										0
2013-06-26	2263	6	KO21				0	0	0	0	Negative										0
2013-06-26	2264	4	KO21				0	0	0	0	Negative										0
2013-06-26	2265	2	KO21				0	0	0	0	Negative										0
2013-06-26	2266	5	KO21				0	0	0	0	Negative										0
2013-06-26	2267	7	KO21				0	0	0	0	Negative										0
2013-06-26	2268	100	KO20				0	0	0	0	Negative										0
2013-06-27	2269	100	KO20				0	0	0	0	Negative										0
2013-06-27	2270	5	KO20				0	0	0	0	Negative										0
2013-06-27	2271	1	KO20				0	0	0	0	Negative										0
2013-06-27	2272	5	KO20				0	0	0	0	Negative										0
2013-06-27	2273	7	KO20				0	0	0	0	Negative										0
2013-06-27	2274	5	KO20				0	0	0	0	Negative										0
2013-06-27	2275	3	KO20				0	0	0	0	Negative										0
2013-06-27	2276	4	KO20				0	0	0	0	Negative										0
2013-06-27	2277	7	KO20				0	0	0	0	Negative										0
2013-06-27	2278	5	KO20				0	0	0	0	Negative										0
2013-06-27	2279	3	KO19				0	0	0	0	Negative										0
2013-06-27	2280	1	KO19				0	0	0	0	Negative										0
2013-06-27	2281	0	KO19				0	0	0	0	Negative										0
2013-06-27	2282	4	KO19				0	0	0	0	Negative										0
2013-06-27	2283	7	KO19				0	0	0	0	Negative										0
2013-06-27	2284	5	KO19				0	0	0	0	Negative										0
2013-06-27	2285	5	KO19				0	0	0	0	Negative										0
2013-06-27	2286	0	KO21				0	0	0	0	Negative										0
2013-06-27	2287	100	KO21				0	0	0	0	Negative										0
2013-06-27	2288	100	KO21				0	0	0	0	Negative										0
2013-06-27	2289	100	KO21				0	0	0	0	Negative										0
2013-06-27	2290	3	KO21				0	0	0	0	Negative										0
2013-06-27	2291	5	KO21				0	0	0	0	Negative										0
2013-06-27	2292	1	KO21				0	0	0	0	Negative										0
2013-06-27	2293	4	KO21				0	0	0	0	Negative										0
2013-06-27	2294	2	KO21				0	0	0	0	Negative										0
2013-06-27	2295	4	KO21				0	0	0	0	Negative										0
2013-06-27	2296	5	KO21				0	0	0	0	Negative										0
2013-06-27	2297	100	KO16				0	0	0	0	Negative										0
2013-06-27	2298	100	KO16				0	0	0	0	Negative										0
2013-06-27	2299	5	KO16				0	0	0	0	Negative										0
2013-06-27	2300	3	KO16				0	0	0	0	Negative										0
2013-06-27	2301	6	KO16				0	0	0	0	Negative										0
2013-06-27	2302	1	KO16				0	0	0	0	Negative										0
2013-06-27	2303	1	KO16				0	0	0	0	Negative										0
2013-06-27	2304	2	KO16				0	0	0	0	Negative										0
2013-06-27	2305	5	KO16				0	0	0	0	Negative										0
2013-06-27	2306	4	KO16				0	0	0	0	Negative										0
2013-06-27	2307	4	KO16				0	0	0	0	Negative										0
2013-06-28	2308	4	KO20				0	0	0	0	Negative										0
2013-06-28	2309	7	KO20				0	0	0	0	Negative										0
2013-06-28	2310	100	KO19				0	0	0	0	Negative										0
2013-06-28	2311	100	KO19				0	0	0	0	Negative										0
2013-06-28	2312	1	KO19				0	0	0	0	Negative										0
2013-06-28	2313	5	KO19				0	0	0	0	Negative										0
2013-06-28	2314	4	KO19				0	0	0	0	Negative										0
2013-06-28	2315	5	KO19				0	0	0	0	Negative										0
2013-06-28	2316	1	KO19				0	0	0	0	Negative										0
2013-06-28	2317	1	KO19				0	0	0	0	Negative										0
2013-06-28	2318	2	KO19				0	0	0	0	Negative										0
2013-06-28	2319	3	KO19				0	0	0	0	Negative										0
2013-06-28	2320	3	KO19				0	0	0	0	Negative										0
2013-06-28	2321	7	KO19				0	0	0	0	Negative										0
2013-06-28	2322	5	KO19				0	0	0	0	Negative										0
2013-06-28	2323	4	KO19				0	0	0	0	Negative										0
2013-06-28	2324	6	KO19				0	0	0	0	Negative										0
2013-06-28	2325	4	KO19				0	0	0	0	Negative										0
2013-06-28	2326	1	KO19				0	0	0	0	Negative										0
2013-06-28	2327	3	KO19				1	0	0	1	Positive										0
2013-06-28	2328	4	KO19				0	0	0	0	Negative										0
2013-06-28	2329	1	KO19				0	0	0	0	Negative										0
2013-06-28	2330	5	KO19				0	0	0	0	Negative										0
2013-06-28	2331	4	KO19				0	0	0	0	Negative										0
2013-06-28	2332	0	KO19				0	0	0	0	Negative										0
2013-06-28	2333	6	KO19				0	0	0	0	Negative										0
2013-07-03	2334	6	KO21				0	0	0	0	Negative										0
2013-07-03	2335	4	KO21				0	0	0	0	Negative										0
2013-07-03	2336	100	KO16				0	0	0	0	Negative										0
2013-07-03	2337	100	KO16				0	0	0	0	Negative										0
2013-07-03	2338	100	KO16				0	0	0	0	Negative										0
2013-07-03	2339	5	KO16				0	0	0	0	Negative										0
2013-07-03	2340	1	KO16				0	0	0	0	Negative										0
2013-07-03	2341	4	KO16				0	0	0	0	Negative										0
2013-07-03	2342	100	KO20				0	0	0	0	Negative										0
2013-07-03	2343	5	KO20				0	0	0	0	Negative										0
2013-07-03	2344	2	KO20				0	0	0	0	Negative										0
2013-07-03	2345	4	KO20				0	0	0	0	Negative										0
2013-07-03	2346	3	KO20				1	0	0	1	Positive										0
2013-07-03	2347	1	KO20				0	0	0	0	Negative										0
2013-07-03	2348	5	KO20				0	0	0	0	Negative										0
2013-07-03	2349	7	KO20				0	0	0	0	Negative										0
2013-07-03	2350	7	KO20				0	0	0	0	Negative										0
2013-07-03	2351	2	KO20				0	0	0	0	Negative										0
2013-07-03	2352	4	KO20				0	0	0	0	Negative										0
2013-07-03	2353	5	KO20				0	0	0	0	Negative										0
2013-07-03	2354	3	KO20				0	0	0	0	Negative										0
2013-07-04	2355	100	KO19				0	0	0	0	Negative										0
2013-07-04	2356	100	KO19				0	0	0	0	Negative										0
2013-07-04	2357	100	KO19				0	0	0	0	Negative										0
2013-07-04	2358	100	KO19				0	0	0	0	Negative										0
2013-07-04	2359	5	KO19				0	0	0	0	Negative										0
2013-07-04	2360	1	KO19				0	0	0	0	Negative										0
2013-07-04	2361	5	KO19				0	0	0	0	Negative										0
2013-07-04	2362	6	KO19				0	0	0	0	Negative										0
2013-07-04	2363	0	KO19				0	0	0	0	Negative										0
2013-07-04	2364	4	KO19				0	0	0	0	Negative										0
2013-07-04	2365	5	KO19				0	0	0	0	Negative										0
2013-07-04	2366	2	KO19				0	0	0	0	Negative										0
2013-07-04	2367	6	KO16				0	0	0	0	Negative										0
2013-07-04	2368	1	KO20				0	0	0	0	Negative										0
2013-07-04	2369	100	KO20				0	0	0	0	Negative										0
2013-07-04	2370	100	KO20				0	0	0	0	Negative										0
2013-07-04	2371	6	KO20				0	0	0	0	Negative										0
2013-07-04	2372	5	KO20				0	0	0	0	Negative										0
2013-07-04	2373	7	KO20				0	0	0	0	Negative										0
2013-07-04	2374	4	KO20				0	0	0	0	Negative										0
2013-07-05	2375	100	KO20				0	0	0	0	Negative										0
2013-07-05	2376	5	KO20				0	0	0	0	Negative										0
2013-07-05	2377	5	KO21				0	0	0	0	Negative										0
2013-07-05	2378	100	KO21				0	0	0	0	Negative										0
2013-07-05	2379	7	KO21				0	0	0	0	Negative										0
2013-07-05	2380	6	KO21				0	0	0	0	Negative										0
2013-07-05	2381	1	KO21				0	0	0	0	Negative										0
2013-07-05	2382	6	KO21				0	0	0	0	Negative										0
2013-07-08	2383	6	KO19				0	0	0	0	Negative										0
2013-07-08	2384	6	KO19				0	0	0	0	Negative										0
2013-07-08	2385	4	KO19				0	0	0	0	Negative										0
2013-07-08	2386	2	KO19				0	0	0	0	Negative										0
2013-07-08	2387	100	KO16				0	0	0	0	Negative										0
2013-07-08	2388	100	KO16				0	0	0	0	Negative										0
2013-07-08	2389	4	KO16				0	0	0	0	Negative										0
2013-07-08	2390	4	KO16				1	0	0	1	Positive										0
2013-07-08	2391	4	KO21				0	0	0	0	Negative										0
2013-07-08	2392	2	KO21				0	0	0	0	Negative										0
2013-07-08	2393	4	KO21				0	0	0	0	Negative										0
2013-07-08	2394	4	KO21				0	0	0	0	Negative										0
2013-07-08	2395	100	KO20				0	0	0	0	Negative										0
2013-07-08	2396	100	KO20				0	0	0	0	Negative										0
2013-07-08	2397	100	KO20				0	0	0	0	Negative										0
2013-07-08	2398	4	KO20				0	0	0	0	Negative										0
2013-07-08	2399	1	KO20				0	0	0	0	Negative										0
2013-07-08	2400	2	KO20				0	0	0	0	Negative										0
2013-07-08	2401	0	KO20				0	0	0	0	Negative										0
2013-07-08	2402	4	KO20				0	0	0	0	Negative										0
2013-07-08	2403	1	KO20				0	0	0	0	Negative										0
2013-07-08	2404	4	KO20				0	0	0	0	Negative										0
2013-07-08	2405	4	KO20				0	0	0	0	Negative										0
2013-07-08	2406	3	KO20				0	0	0	0	Negative										0
2013-07-08	2407	5	KO20				0	0	0	0	Negative										0
2013-07-08	2408	4	KO20				0	0	0	0	Negative										0
2013-07-08	2409	5	KO20				0	0	0	0	Negative										0
2013-07-08	2410	1	KO20				0	0	0	0	Negative										0
2013-07-08	2411	1	KO20				0	0	0	0	Negative										0
2013-07-08	2412	4	KO20				0	0	0	0	Negative										0
2013-07-08	2413	100	KO20				0	0	0	0	Negative										0
2013-07-08	2414	1	KO20				0	0	0	0	Negative										0
2013-07-08	2415	3	KO21				0	0	0	0	Negative										0
2013-07-09	2416	100	KO16				0	0	0	0	Negative										0
2013-07-09	2417	100	KO16				0	0	0	0	Negative										0
2013-07-09	2418	100	KO16				0	0	0	0	Negative										0
2013-07-09	2419	100	KO16				0	0	0	0	Negative										0
2013-07-09	2420	4	KO16				0	0	0	0	Negative										0
2013-07-09	2421	4	KO16				0	0	1	1	Positive										0
2013-07-09	2422	100	KO21				0	0	0	0	Negative										0
2013-07-09	2423	5	KO21				0	0	0	0	Negative										0
2013-07-09	2424	7	KO21				0	0	0	0	Negative										0
2013-07-09	2425	6	KO21				0	0	0	0	Negative										0
2013-07-09	2426	2	KO21				1	0	0	1	Positive										0
2013-07-09	2427	3	KO21				1	0	0	1	Positive										0
2013-07-09	2428	5	KO21				0	0	0	0	Negative										0
2013-07-09	2429	7	KO20				0	0	1	1	Positive										0
2013-07-09	2430	100	KO20				0	0	0	0	Negative										0
2013-07-09	2431	5	KO20				0	0	0	0	Negative										0
2013-07-09	2432	4	KO20				0	0	0	0	Negative										0
2013-07-09	2433	4	KO20				0	0	0	0	Negative										0
2013-07-09	2434	4	KO20				0	0	0	0	Negative										0
2013-07-09	2435	3	KO19				0	0	0	0	Negative										0
2013-07-09	2436	6	KO19				0	0	0	0	Negative										0
2013-07-09	2437	4	KO19				0	0	0	0	Negative										0
2013-07-09	2438	2	KO19				0	0	0	0	Negative										0
2013-07-09	2439	4	KO19				0	0	0	0	Negative										0
2013-07-09	2440	3	KO19				0	0	0	0	Negative										0
2013-07-09	2441	1	KO19				0	0	0	0	Negative										0
2013-07-09	2442	4	KO19				0	0	0	0	Negative										0
2013-07-09	2443	6	KO19				0	0	0	0	Negative										0
2013-07-09	2444	2	KO19				0	0	0	0	Negative										0
2013-07-09	2445	3	KO19				0	0	0	0	Negative										0
2013-07-09	2446	0	KO19				0	0	0	0	Negative										0
2013-07-09	2447	7	KO19				0	0	0	0	Negative										0
2013-07-10	2448	100	KO20				0	0	0	0	Negative										0
2013-07-10	2449	7	KO20				0	0	0	0	Negative										0
2013-07-10	2450	0	KO20				0	0	0	0	Negative										0
2013-07-10	2451	4	KO20				0	0	0	0	Negative										0
2013-07-10	2452	100	KO16				0	0	0	0	Negative										0
2013-07-10	2453	100	KO16				0	0	1	1	Positive										0
2013-07-10	2454	4	KO16				0	0	0	0	Negative										0
2013-07-10	2455	0	KO16				0	0	0	0	Negative										0
2013-07-10	2456	1	KO16				0	0	0	0	Negative										0
2013-07-10	2457	100	KO21				0	0	0	0	Negative										0
2013-07-10	2458	2	KO21				0	0	0	0	Negative										0
2013-07-10	2459	2	KO21				0	0	0	0	Negative										0
2013-07-10	2460	2	KO21				0	0	0	0	Negative										0
2013-07-10	2461	0	KO21				0	0	0	0	Negative										0
2013-07-10	2462	100	KO19				0	0	0	0	Negative										0
2013-07-10	2463	100	KO19				0	0	0	0	Negative										0
2013-07-10	2464	100	KO19				0	0	0	0	Negative										0
2013-07-10	2465	2	KO19				0	0	0	0	Negative										0
2013-07-10	2466	1	KO19				0	0	0	0	Negative										0
2013-07-10	2467	3	KO19				0	0	0	0	Negative										0
2013-07-10	2468	2	KO19				0	0	0	0	Negative										0
2013-07-10	2469	7	KO19				0	0	0	0	Negative										0
2013-07-10	2470	100	KO20				0	0	0	0	Negative										0
2013-07-10	2471	100	KO20				0	0	0	0	Negative										0
2013-07-10	2472	100	KO20				0	0	0	0	Negative										0
2013-07-10	2473	2	KO20				0	0	0	0	Negative										0
2013-07-10	2474	100	KO21				0	0	0	0	Negative										0
2013-07-10	2475	100	KO21				0	0	0	0	Negative										0
2013-07-10	2476	100	KO21				0	0	0	0	Negative										0
2013-07-10	2477	100	KO21				0	0	0	0	Negative										0
2013-07-10	2478	100	KO21				0	0	0	0	Negative										0
2013-07-10	2479	100	KO21				0	0	0	0	Negative										0
2013-07-10	2480	100	KO21				0	0	0	0	Negative										0
2013-07-10	2481	5	KO21				0	0	0	0	Negative										0
2013-07-10	2482	0	KO21				0	0	0	0	Negative										0
2013-07-10	2483	4	KO21				0	0	1	1	Positive										0
2013-07-10	2484	4	KO21				0	0	0	0	Negative										0
2013-07-10	2485	2	KO21				0	0	0	0	Negative										0
2013-07-10	2486	4	KO21				0	0	0	0	Negative										0
2013-07-10	2487	1	KO21				0	0	0	0	Negative										0
2013-07-10	2488	100	KO19				0	0	0	0	Negative										0
2013-07-10	2489	100	KO19				0	0	0	0	Negative										0
2013-07-10	2490	100	KO19				1	0	0	1	Positive										0
2013-07-10	2491	100	KO19				0	0	0	0	Negative										0
2013-07-10	2492	5	KO19				0	0	0	0	Negative										0
2013-07-10	2493	4	KO19				0	0	0	0	Negative										0
2013-07-10	2494	1	KO19				0	0	0	0	Negative										0
2013-07-10	2495	6	KO19				0	0	0	0	Negative										0
2013-07-10	2496	1	KO19				0	0	0	0	Negative										0
2013-07-10	2497	4	KO19				0	0	0	0	Negative										0
2013-07-10	2498	5	KO19				0	0	0	0	Negative										0
2013-07-10	2499	0	KO19				0	0	0	0	Negative										0
2013-07-10	2500	5	KO19				0	0	0	0	Negative										0
2013-07-11	2501	100	KO19				0	0	0	0	Negative										0
2013-07-11	2502	100	KO19				0	0	0	0	Negative										0
2013-07-11	2503	100	KO19				0	0	0	0	Negative										0
2013-07-11	2504	100	KO19				0	0	0	0	Negative										0
2013-07-11	2505	100	KO19				0	0	0	0	Negative										0
2013-07-11	2506	6	KO19				0	0	1	1	Positive										0
2013-07-11	2507	4	KO19				0	0	0	0	Negative										0
2013-07-11	2508	5	KO19				0	0	0	0	Negative										0
2013-07-11	2509	100	KO16				0	0	0	0	Negative										0
2013-07-11	2510	100	KO16				0	0	0	0	Negative										0
2013-07-11	2511	100	KO16				0	0	0	0	Negative										0
2013-07-11	2512	1	KO16				0	0	0	0	Negative										0
2013-07-11	2513	1	KO16				0	0	0	0	Negative										0
2013-07-11	2514	3	KO16				0	0	0	0	Negative										0
2013-07-11	2515	0	KO16				0	0	0	0	Negative										0
2013-07-11	2516	4	KO16				0	0	0	0	Negative										0
2013-07-11	2517	100	KO21				0	0	0	0	Negative										0
2013-07-11	2518	100	KO21				0	0	0	0	Negative										0
2013-07-11	2519	5	KO21				0	0	0	0	Negative										0
2013-07-11	2520	5	KO21				0	0	0	0	Negative										0
2013-07-11	2521	0	KO21				0	0	0	0	Negative										0
2013-07-11	2522	0	KO21				0	0	0	0	Negative										0
2013-07-11	2523	4	KO21				0	0	0	0	Negative										0
2013-07-11	2524	2	KO21				0	0	0	0	Negative										0
2013-07-11	2525	6	KO16				0	0	0	0	Negative										0
2013-07-11	2526	7	KO16				0	0	0	0	Negative										0
2013-07-11	2527	100	KO19				0	0	0	0	Negative										0
2013-07-11	2528	100	KO19				0	0	0	0	Negative										0
2013-07-11	2529	1	KO19				0	0	0	0	Negative										0
2013-07-11	2530	6	KO19				0	0	0	0	Negative										0
2013-07-11	2531	0	KO19				0	0	0	0	Negative										0
2013-07-11	2532	4	KO19				0	0	0	0	Negative										0
2013-07-11	2533	1	KO19				0	0	0	0	Negative										0
2013-07-11	2534	1	KO19				0	0	0	0	Negative										0
2013-07-11	2535	100	KO20				0	0	0	0	Negative										0
2013-07-11	2536	100	KO20				0	0	0	0	Negative										0
2013-07-11	2537	0	KO20				0	0	0	0	Negative										0
2013-07-11	2538	2	KO20				0	0	0	0	Negative										0
2013-07-11	2539	5	KO20				0	0	0	0	Negative										0
2013-07-18	2540	6	KO20				0	0	0	0	Negative										0
2013-07-18	2541	1	KO20				0	0	0	0	Negative										0
2013-07-18	2542	4	KO16				0	0	0	0	Negative										0
2013-07-18	2543	0	KO16				0	0	0	0	Negative										0
2013-07-18	2544	4	KO16				0	0	0	0	Negative										0
2013-07-18	2545	0	KO21				0	0	0	0	Negative										0
2013-07-18	2546	100	KO21				0	0	0	0	Negative										0
2013-07-18	2547	0	KO21				0	0	0	0	Negative										0
2013-07-18	2548	1	KO21				0	0	0	0	Negative										0
2013-07-18	2549	100	KO21				0	0	0	0	Negative										0
2013-07-18	2550	0	KO21				0	0	0	0	Negative										0
2013-07-18	2551	4	KO21				0	0	1	1	Positive										0
2013-07-18	2552	100	KO19				0	0	0	0	Negative										0
2013-07-18	2553	100	KO19				0	0	0	0	Negative										0
2013-07-18	2554	100	KO19				0	0	0	0	Negative										0
2013-07-18	2555	100	KO19				0	0	0	0	Negative										0
2013-07-18	2556	100	KO19				0	0	0	0	Negative										0
2013-07-18	2557	5	KO19				0	0	0	0	Negative										0
2013-07-18	2558	1	KO19				0	0	0	0	Negative										0
2013-07-18	2559	3	KO19				0	0	0	0	Negative										0
2013-07-18	2560	2	KO19				0	0	0	0	Negative										0
2013-07-18	2561	1	KO19				0	0	0	0	Negative										0
2013-07-18	2562	4	KO19				0	0	0	0	Negative										0
2013-07-18	2563	1	KO19				0	0	0	0	Negative										0
2013-07-18	2564	0	KO19				0	0	0	0	Negative										0
2013-07-18	2565	1	KO19				0	0	0	0	Negative										0
2013-07-18	2566	6	KO19				0	0	0	0	Negative										0
2013-07-18	2567	100	KO20				0	0	0	0	Negative										0
2013-07-18	2568	100	KO20				0	0	0	0	Negative										0
2013-07-18	2569	100	KO20				0	0	0	0	Negative										0
2013-07-18	2570	1	KO20				0	0	0	0	Negative										0
2013-07-18	2571	6	KO20				0	0	0	0	Negative										0
2013-07-18	2572	4	KO20				0	0	0	0	Negative										0
2013-07-18	2573	5	KO20				0	0	0	0	Negative										0
2013-07-18	2574	5	KO20				0	0	0	0	Negative										0
2013-07-18	2575	3	KO20				0	0	1	1	Positive										0
2013-07-18	2576	2	KO20				0	0	0	0	Negative										0
2013-07-18	2577	4	KO20				0	0	0	0	Negative										0
2013-07-18	2578	0	KO20				0	0	0	0	Negative										0
2013-07-18	2579	4	KO20				0	0	0	0	Negative										0
2013-07-19	2580	7	KO16				0	0	0	0	Negative										0
2013-07-19	2581	100	KO21				0	0	0	0	Negative										0
2013-07-19	2582	1	KO21				0	0	0	0	Negative										0
2013-07-19	2583	1	KO21				0	0	0	0	Negative										0
2013-07-19	2584	6	KO21				0	0	0	0	Negative										0
2013-07-19	2585	2	KO21				0	0	0	0	Negative										0
2013-07-19	2586	100	KO20				0	0	0	0	Negative										0
2013-07-19	2587	4	KO20				0	0	0	0	Negative										0
2013-07-19	2588	3	KO20				0	0	0	0	Negative										0
2013-07-19	2589	4	KO20				0	0	0	0	Negative										0
2013-07-19	2590	2	KO20				0	0	0	0	Negative										0
2013-07-22	2591	5	KO20				0	0	0	0	Negative										0
2013-07-22	2592	5	KO20				0	0	0	0	Negative										0
2013-07-22	2593	4	KO20				0	0	0	0	Negative										0
2013-07-22	2594	5	KO20				0	0	0	0	Negative										0
2013-07-22	2595	100	KO19				0	0	0	0	Negative										0
2013-07-22	2596	100	KO19				0	0	0	0	Negative										0
2013-07-22	2597	100	KO19				0	0	0	0	Negative										0
2013-07-22	2598	100	KO19				0	0	0	0	Negative										0
2013-07-22	2599	2	KO19				0	0	0	0	Negative										0
2013-07-22	2600	4	KO19				0	0	0	0	Negative										0
2013-07-22	2601	4	KO19				0	0	0	0	Negative										0
2013-07-22	2602	5	KO19				0	0	0	0	Negative										0
2013-07-22	2603	5	KO19				0	0	0	0	Negative										0
2013-07-22	2604	4	KO19				0	0	0	0	Negative										0
2013-07-22	2605	100	KO21				0	0	0	0	Negative										0
2013-07-22	2606	4	KO21				0	0	0	0	Negative										0
2013-07-22	2607	4	KO21				0	0	0	0	Negative										0
2013-07-22	2608	4	KO21				0	0	0	0	Negative										0
2013-07-22	2609	4	KO21				0	0	0	0	Negative										0
2013-07-22	2610	100	KO20				0	0	0	0	Negative										0
2013-07-22	2611	3	KO20				0	0	0	0	Negative										0
2013-07-22	2612	5	KO20				0	0	0	0	Negative										0
2013-07-22	2613	2	KO20				0	0	0	0	Negative										0
2013-07-22	2614	5	KO20				0	0	0	0	Negative										0
2013-07-22	2615	2	KO20				0	0	0	0	Negative										0
2013-07-22	2616	5	KO20				0	0	0	0	Negative										0
2013-07-22	2617	5	KO20				0	0	0	0	Negative										0
2013-07-22	2618	4	KO20				0	0	0	0	Negative										0
2013-07-22	2619	4	KO20				0	0	0	0	Negative										0
2013-07-22	2620	100	KO19				0	0	0	0	Negative										0
2013-07-22	2621	4	KO20				0	0	0	0	Negative										0
2013-07-22	2622	100	KO19				0	0	0	0	Negative										0
2013-07-22	2623	100	KO19				0	0	0	0	Negative										0
2013-07-22	2624	100	KO19				0	0	0	0	Negative										0
2013-07-22	2625	5	KO19				0	0	0	0	Negative										0
2013-07-22	2626	7	KO19				0	0	0	0	Negative										0
2013-07-22	2627	4	KO19				0	0	0	0	Negative										0
2013-07-22	2628	5	KO19				0	0	0	0	Negative										0
2013-07-22	2629	4	KO19				0	0	0	0	Negative										0
2013-07-22	2630	5	KO19				0	0	0	0	Negative										0
2013-07-22	2631	2	KO19				0	0	0	0	Negative										0
2013-07-22	2632	5	KO19				0	0	0	0	Negative										0
2013-07-22	2633	7	KO19				0	0	0	0	Negative										0
2013-07-22	2634	100	KO21				0	0	0	0	Negative										0
2013-07-22	2635	100	KO21				0	0	0	0	Negative										0
2013-07-22	2636	100	KO21				0	0	0	0	Negative										0
2013-07-22	2637	100	KO21				0	0	0	0	Negative										0
2013-07-22	2638	5	KO21				0	0	0	0	Negative										0
2013-07-22	2639	4	KO21				0	0	0	0	Negative										0
2013-07-22	2640	4	KO21				0	0	0	0	Negative										0
2013-07-22	2641	5	KO21				0	0	0	0	Negative										0
2013-07-22	2642	4	KO21				0	0	0	0	Negative										0
2013-07-22	2643	4	KO21				0	0	0	0	Negative										0
2013-07-22	2644	7	KO21				0	0	0	0	Negative										0
2013-07-22	2645	6	KO21				0	0	0	0	Negative										0
2013-07-22	2646	5	KO21				0	0	0	0	Negative										0
2013-07-22	2647	4	KO21				0	0	0	0	Negative										0
2013-07-22	2648	5	KO21				0	0	0	0	Negative										0
2013-07-22	2649	1	KO21				0	0	0	0	Negative										0
2013-07-22	2650	4	KO21				0	0	0	0	Negative										0
2013-07-22	2651	1	KO21				0	0	0	0	Negative										0
2013-07-22	2652	4	KO21				0	0	0	0	Negative										0
2013-07-23	2653	6	KO21				0	0	0	0	Negative										0
2013-07-23	2654	5	KO21				0	0	0	0	Negative										0
2013-07-23	2655	4	KO21				0	0	0	0	Negative										0
2013-07-23	2656	5	KO20				0	0	0	0	Negative										0
2013-07-23	2657	4	KO20				0	0	0	0	Negative										0
2013-07-23	2658	5	KO20				0	0	0	0	Negative										0
2013-07-23	2659	2	KO20				0	0	0	0	Negative										0
2013-07-23	2660	7	KO20				0	0	0	0	Negative										0
2013-07-23	2661	6	KO20				0	0	0	0	Negative										0
2013-07-23	2662	4	KO20				0	0	0	0	Negative										0
2013-07-24	2663	4	KO21				0	0	0	0	Negative										0
2013-07-24	2664	1	KO21				0	0	0	0	Negative										0
2013-07-24	2665	3	KO21				0	0	0	0	Negative										0
2013-07-24	2666	4	KO21				0	0	0	0	Negative										0
2013-07-24	2667	6	KO21				0	0	0	0	Negative										0
2013-07-24	2668	4	KO21				0	0	0	0	Negative										0
2013-07-24	2669	4	KO21				0	0	0	0	Negative										0
2013-07-24	2670	0	KO21				0	0	0	0	Negative										0
2013-07-24	2671	4	KO21				0	0	0	0	Negative										0
2013-07-24	2672	5	KO21				0	0	0	0	Negative										0
2013-07-24	2673	5	KO21				0	0	0	0	Negative										0
2013-07-24	2674	6	KO21				0	0	0	0	Negative										0
2013-07-24	2675	2	KO21				0	0	0	0	Negative										0
2013-07-24	2676	4	KO21				0	0	0	0	Negative										0
2013-07-24	2677	6	KO21				0	0	0	0	Negative										0
2013-07-24	2678	0	KO21				0	0	0	0	Negative										0
2013-07-24	2679	5	KO21				0	0	0	0	Negative										0
2013-07-24	2680	5	KO21				0	0	0	0	Negative										0
2013-07-24	2681	3	KO21				0	0	0	0	Negative										0
2013-07-24	2682	6	KO21				0	0	0	0	Negative										0
2013-07-24	2683	100	KO16				0	0	0	0	Negative										0
2013-07-24	2684	100	KO16				0	0	0	0	Negative										0
2013-07-24	2685	100	KO21				0	0	0	0	Negative										0
2013-07-24	2686	100	KO21				0	0	0	0	Negative										0
2013-07-24	2687	5	KO21				0	0	0	0	Negative										0
2013-07-24	2688	1	KO21				0	0	0	0	Negative										0
2013-07-24	2689	5	KO21				0	0	0	0	Negative										0
2013-07-24	2690	7	KO21				0	0	0	0	Negative										0
2013-07-24	2691	4	KO21				0	0	0	0	Negative										0
2013-07-24	2692	2	KO21				0	0	0	0	Negative										0
2013-07-24	2693	5	KO21				0	0	0	0	Negative										0
2013-07-24	2694	4	KO21				0	0	0	0	Negative										0
2013-07-24	2695	5	KO21				0	0	0	0	Negative										0
2013-07-24	2696	1	KO21				0	0	0	0	Negative										0
2013-07-24	2697	100	KO20				0	0	0	0	Negative										0
2013-07-24	2698	100	KO20				0	0	0	0	Negative										0
2013-07-24	2699	4	KO20				0	0	0	0	Negative										0
2013-07-24	2700	2	KO20				0	0	0	0	Negative										0
2013-07-24	2701	2	KO20				0	0	0	0	Negative										0
2013-07-24	2702	4	KO20				0	0	0	0	Negative										0
2013-07-24	2703	2	KO20				0	0	0	0	Negative										0
2013-07-24	2704	4	KO20				0	0	0	0	Negative										0
2013-07-24	2705	4	KO20				0	0	0	0	Negative										0
2013-07-24	2706	1	KO20				0	0	0	0	Negative										0
2013-07-24	2707	5	KO20				0	0	0	0	Negative										0
2013-07-25	2708	100	KO21				0	0	0	0	Negative										0
2013-07-25	2709	4	KO21				0	0	0	0	Negative										0
2013-07-25	2710	100	KO19				0	0	0	0	Negative										0
2013-07-25	2711	100	KO19				0	0	0	0	Negative										0
2013-07-25	2712	2	KO19				0	0	0	0	Negative										0
2013-07-25	2713	5	KO19				1	0	0	1	Positive										0
2013-07-25	2714	4	KO19				0	0	0	0	Negative										0
2013-07-25	2715	3	KO19				0	0	0	0	Negative										0
2013-07-25	2716	4	KO19				0	0	0	0	Negative										0
2013-07-25	2717	6	KO19				0	0	0	0	Negative										0
2013-07-25	2718	6	KO19				0	0	0	0	Negative										0
2013-07-25	2719	4	KO19				0	0	0	0	Negative										0
2013-07-25	2720	3	KO19				0	0	0	0	Negative										0
2013-07-25	2721	100	KO20				0	0	0	0	Negative										0
2013-07-25	2722	100	KO20				0	0	0	0	Negative										0
2013-07-25	2723	4	KO20				0	0	0	0	Negative										0
2013-07-25	2724	3	KO20				0	0	0	0	Negative										0
2013-07-25	2725	4	KO20				0	0	0	0	Negative										0
2013-07-25	2726	3	KO20				0	0	0	0	Negative										0
2013-07-25	2727	6	KO20				0	0	0	0	Negative										0
2013-07-25	2728	4	KO20				0	0	0	0	Negative										0
2013-07-25	2729	4	KO20				0	0	0	0	Negative										0
2013-07-25	2730	3	KO20				0	0	0	0	Negative										0
2013-07-25	2731	100	KO19				0	0	0	0	Negative										0
2013-07-25	2732	5	KO19				0	0	0	0	Negative										0
2013-07-25	2733	2	KO19				0	0	0	0	Negative										0
2013-07-25	2734	2	KO19				0	0	0	0	Negative										0
2013-07-25	2735	4	KO19				0	0	0	0	Negative										0
2013-07-25	2736	4	KO19				0	0	0	0	Negative										0
2013-07-25	2737	5	KO19				0	0	0	0	Negative										0
2013-07-25	2738	4	KO19				0	0	1	1	Positive										0
2013-07-25	2739	5	KO19				0	0	0	0	Negative										0
2013-07-25	2740	5	KO19				0	0	0	0	Negative										0
2013-07-25	2741	5	KO19				0	0	0	0	Negative										0
2013-07-25	2742	0	KO19				0	0	0	0	Negative										0
2013-07-25	2743	3	KO21				0	0	0	0	Negative										0
2013-07-25	2744	6	KO21				0	0	0	0	Negative										0
2013-07-25	2745	5	KO21				0	0	0	0	Negative										0
2013-07-25	2746	5	KO21				0	0	0	0	Negative										0
2013-07-26	2747	6	KO20				0	0	0	0	Negative										0
2013-07-26	2748	0	KO20				0	0	0	0	Negative										0
2013-07-26	2749	7	KO20				0	0	0	0	Negative										0
2013-07-29	2750	4	KO19				0	0	0	0	Negative										0
2013-07-29	2751	100	KO20				0	0	0	0	Negative										0
2013-07-29	2752	6	KO20				0	0	0	0	Negative										0
2013-07-29	2753	100	KO20				0	0	0	0	Negative										0
2013-07-29	2754	4	KO20				0	0	0	0	Negative										0
2013-07-29	2755	6	KO20				0	0	0	0	Negative										0
2013-07-29	2756	1	KO20				0	0	0	0	Negative										0
2013-07-29	2757	5	KO20				0	0	0	0	Negative										0
2013-07-29	2758	4	KO20				0	0	0	0	Negative										0
2013-07-29	2759	5	KO20				0	0	0	0	Negative										0
2013-07-29	2760	1	KO20				0	0	0	0	Negative										0
2013-07-29	2761	4	KO20				0	0	0	0	Negative										0
2013-07-29	2762	4	KO20				0	0	0	0	Negative										0
2013-07-29	2763	6	KO20				0	0	0	0	Negative										0
2013-07-29	2764	100	KO21				0	0	0	0	Negative										0
2013-07-29	2765	100	KO21				0	0	0	0	Negative										0
2013-07-29	2766	100	KO21				0	0	0	0	Negative										0
2013-07-29	2767	100	KO21				0	0	0	0	Negative										0
2013-07-29	2768	100	KO21				0	0	0	0	Negative										0
2013-07-29	2769	6	KO21				0	0	0	0	Negative										0
2013-07-29	2770	7	KO21				0	0	0	0	Negative										0
2013-07-29	2771	4	KO21				0	0	0	0	Negative										0
2013-07-29	2772	6	KO21				0	0	0	0	Negative										0
2013-07-29	2773	7	KO21				0	0	0	0	Negative										0
2013-07-29	2774	4	KO21				0	0	0	0	Negative										0
2013-07-29	2775	1	KO21				0	0	0	0	Negative										0
2013-07-29	2776	6	KO21				0	0	0	0	Negative										0
2013-07-29	2777	4	KO21				0	0	0	0	Negative										0
2013-07-29	2778	2	KO21				0	0	0	0	Negative										0
2013-07-29	2779	5	KO21				0	0	0	0	Negative										0
2013-07-29	2780	5	KO21				0	0	0	0	Negative										0
2013-07-29	2781	5	KO21				0	0	0	0	Negative										0
2013-07-29	2782	6	KO20				0	0	0	0	Negative										0
2013-07-29	2783	7	KO20				0	0	0	0	Negative										0
2013-07-29	2784	5	KO20				0	0	0	0	Negative										0
2013-07-29	2785	5	KO20				0	0	0	0	Negative										0
2013-07-29	2786	0	KO20				0	0	0	0	Negative										0
2013-07-29	2787	5	KO19				0	0	0	0	Negative										0
2013-07-29	2788	5	KO19				0	0	0	0	Negative										0
2013-07-29	2789	1	KO19				0	0	0	0	Negative										0
2013-07-29	2790	5	KO19				0	0	0	0	Negative										0
2013-07-29	2791	5	KO19				0	0	0	0	Negative										0
2013-07-29	2792	4	KO19				0	0	0	0	Negative										0
2013-07-29	2793	1	KO19				0	0	0	0	Negative										0
2013-07-29	2794	6	KO19				0	0	0	0	Negative										0
2013-07-29	2795	100	KO21				0	0	0	0	Negative										0
2013-07-29	2796	100	KO21				0	0	0	0	Negative										0
2013-07-29	2797	100	KO21				0	0	0	0	Negative										0
2013-07-29	2798	3	KO21				0	0	0	0	Negative										0
2013-07-29	2799	1	KO21				0	0	0	0	Negative										0
2013-07-29	2800	5	KO21				0	0	0	0	Negative										0
2013-07-29	2801	5	KO21				0	0	0	0	Negative										0
2013-07-29	2802	1	KO21				0	0	0	0	Negative										0
2013-07-29	2803	6	KO21				0	0	0	0	Negative										0
2013-07-29	2804	1	KO21				0	0	0	0	Negative										0
2013-07-29	2805	4	KO21				0	0	0	0	Negative										0
2013-07-29	2806	1	KO21				0	0	0	0	Negative										0
2013-07-29	2807	4	KO21				0	0	0	0	Negative										0
2013-07-29	2808	0	KO21				0	0	0	0	Negative										0
2013-07-29	2809	4	KO21				0	0	0	0	Negative										0
2013-07-30	2810	3	KO20				0	0	0	0	Negative										0
2013-07-30	2811	5	KO20				0	0	0	0	Negative										0
2013-07-30	2812	100	KO19				0	0	0	0	Negative										0
2013-07-30	2813	0	KO19				0	0	0	0	Negative										0
2013-07-30	2814	4	KO19				0	0	0	0	Negative										0
2013-07-30	2815	5	KO19				0	0	0	0	Negative										0
2013-07-30	2816	5	KO19				0	0	0	0	Negative										0
2013-07-30	2817	1	KO19				0	0	0	0	Negative										0
2013-07-30	2818	4	KO19				0	0	0	0	Negative										0
2013-07-30	2819	3	KO19				0	0	0	0	Negative										0
2013-07-30	2820	4	KO19				0	0	0	0	Negative										0
2013-07-30	2821	6	KO19				0	0	0	0	Negative										0
2013-07-30	2822	4	KO21				0	0	0	0	Negative										0
2013-07-30	2823	100	KO21				0	0	0	0	Negative										0
2013-07-30	2824	6	KO21				0	0	0	0	Negative										0
2013-07-30	2825	100	KO21				0	0	0	0	Negative										0
2013-07-30	2826	4	KO21				0	0	0	0	Negative										0
2013-07-30	2827	7	KO21				0	0	0	0	Negative										0
2013-07-30	2828	5	KO21				0	0	0	0	Negative										0
2013-07-30	2829	1	KO21				0	0	0	0	Negative										0
2013-07-30	2830	4	KO21				0	0	0	0	Negative										0
2013-07-30	2831	2	KO21				0	0	0	0	Negative										0
2013-07-30	2832	7	KO21				0	0	0	0	Negative										0
2013-07-30	2833	0	KO21				0	0	0	0	Negative										0
2013-07-30	2834	100	KO21				0	0	0	0	Negative										0
2013-07-30	2835	0	KO21				0	0	0	0	Negative										0
2013-07-30	2836	100	KO20				0	0	0	0	Negative										0
2013-07-30	2837	100	KO20				0	0	0	0	Negative										0
2013-07-30	2838	5	KO20				0	0	0	0	Negative										0
2013-07-30	2839	5	KO20				0	0	0	0	Negative										0
2013-07-30	2840	5	KO20				0	0	0	0	Negative										0
2013-07-30	2841	5	KO20				0	0	0	0	Negative										0
2013-07-30	2842	1	KO20				0	0	0	0	Negative										0
2013-07-30	2843	2	KO20				0	0	0	0	Negative										0
2013-07-30	2844	6	KO20				0	0	0	0	Negative										0
2013-07-30	2845	3	KO20				0	0	0	0	Negative										0
2013-07-30	2846	6	KO20				0	0	0	0	Negative										0
2013-07-30	2847	100	KO19				0	0	0	0	Negative										0
2013-07-30	2848	100	KO19				0	0	0	0	Negative										0
2013-07-30	2849	100	KO19				0	0	0	0	Negative										0
2013-07-30	2850	100	KO19				1	0	0	1	Positive										0
2013-07-30	2851	6	KO19				0	0	0	0	Negative										0
2013-07-30	2852	6	KO19				0	0	0	0	Negative										0
2013-07-30	2853	4	KO19				0	0	0	0	Negative										0
2013-07-30	2854	5	KO19				0	0	0	0	Negative										0
2013-07-30	2855	0	KO19				0	0	0	0	Negative										0
2013-07-30	2856	6	KO19				0	0	0	0	Negative										0
2013-07-30	2857	1	KO19				0	0	0	0	Negative										0
2013-07-30	2858	4	KO19				0	0	0	0	Negative										0
2013-07-30	2859	1	KO19				0	0	0	0	Negative										0
2013-07-31	2860	5	KO16				0	0	0	0	Negative										0
2013-07-31	2861	4	KO21				0	0	0	0	Negative										0
2013-07-31	2862	100	KO20				0	0	0	0	Negative										0
2013-07-31	2863	1	KO20				0	0	0	0	Negative										0
2013-07-31	2864	6	KO20				0	0	0	0	Negative										0
2013-07-31	2865	100	KO21				0	0	0	0	Negative										0
2013-07-31	2866	100	KO21				0	0	0	0	Negative										0
2013-07-31	2867	100	KO21				0	0	0	0	Negative										0
2013-07-31	2868	100	KO21				0	0	0	0	Negative										0
2013-07-31	2869	5	KO21				0	0	0	0	Negative										0
2013-07-31	2870	4	KO21				0	0	0	0	Negative										0
2013-07-31	2871	7	KO21				0	0	0	0	Negative										0
2013-07-31	2872	5	KO21				0	0	0	0	Negative										0
2013-07-31	2873	0	KO21				0	0	0	0	Negative										0
2013-07-31	2874	1	KO21				0	0	0	0	Negative										0
2013-07-31	2875	4	KO21				0	0	0	0	Negative										0
2013-07-31	2876	4	KO21				0	0	0	0	Negative										0
2013-07-31	2877	6	KO21	Dry	2877	Plate 51	0	0	0	0	Negative	Neg	negative								0
2013-07-31	2878	1	KO21	Dry	2878	Plate 51	0	0	0	0	Negative	Neg	negative								0
2013-07-31	2879	2	KO21	Dry	2879	Plate 51	0	0	0	0	Negative	Neg	negative								0
2013-07-31	2880	6	KO21	Dry	2880	Plate 51	0	0	0	0	Negative	Neg	negative								0
2013-07-31	2881	4	KO21				0	0	0	0	Negative										0
2013-07-31	2882	4	KO21	Dry	2882	Plate 51	0	0	0	0	Negative	Neg	negative								0
2013-07-31	2883	5	KO21	Dry	2883	Plate 51	0	0	0	0	Negative	Neg	negative								0
2013-08-01	2884	5	KO20				0	0	0	0	Negative										0
2013-08-01	2885	5	KO20				0	0	0	0	Negative										0
2013-08-01	2886	5	KO21				0	0	1	1	Positive										0
2013-08-01	2887	1	KO21	Dry	2887	Plate 51	0	0	0	0	Negative	Neg	negative								0
2013-08-01	2888	4	KO21				0	0	0	0	Negative										0
2013-08-01	2889	4	KO21	Dry	2889	Plate 51	0	0	0	0	Negative	Neg	negative								0
2013-08-01	2890	4	KO16				0	0	0	0	Negative										0
2013-08-01	2891	3	KO16	Dry	2891	Plate 51	0	0	0	0	Negative	Neg	negative								0
2013-08-01	2892	4	KO16				0	0	0	0	Negative										0
2013-08-01	2893	5	KO16	Dry	2893	Plate 51	0	0	0	0	Negative	Neg	negative								0
2013-08-01	2894	6	KO16				0	0	0	0	Negative										0
2013-08-01	2895	3	KO16	Dry	2895	Plate 51	0	0	0	0	Negative	Neg	negative								0
2013-08-01	2896	4	KO16				0	0	0	0	Negative										0
2013-08-01	2897	100	KO19				0	0	0	0	Negative										0
2013-08-01	2898	100	KO19	Dry	2898	Plate 51	0	0	0	0	Negative	Neg	negative								0
2013-08-01	2899	4	KO19				0	0	0	0	Negative										0
2013-08-01	2900	4	KO19	Dry	2900	Plate 51	0	0	0	0	Negative	Neg	negative								0
2013-08-01	2901	3	KO19				0	0	0	0	Negative										0
2013-08-01	2902	0	KO19	Dry	2902	Plate 51	0	0	0	0	Negative	Neg	negative								0
2013-08-01	2903	5	KO19				0	0	0	0	Negative										0
2013-08-01	2904	1	KO19	Dry	2904	Plate 51	0	0	0	0	Negative	Neg	negative								0
2013-08-01	2905	0	KO19	Dry	2905	Plate 51	0	0	0	0	Negative	Neg	negative								0
2013-08-01	2906	100	KO21				0	0	0	0	Negative										0
2013-08-01	2907	3	KO21	Dry	2907	Plate 51	0	0	0	0	Negative	Neg	negative								0
2013-08-01	2908	3	KO21				0	0	0	0	Negative										0
2013-08-01	2909	2	KO21	Dry	2909	Plate 51	0	0	0	0	Negative	Neg	negative								0
2013-08-01	2910	1	KO21				0	0	0	0	Negative										0
2013-08-01	2911	6	KO21	Dry	2911	Plate 51	0	0	1	1	Positive	Neg	negative				1	?			1
2013-08-01	2912	4	KO21				0	0	0	0	Negative										0
2013-08-01	2913	4	KO21	Dry	2913	Plate 51	0	0	0	0	Negative	Neg	negative								0
2013-08-02	2914	100	KO16	Dry	2914	Plate 51	0	0	0	0	Negative	Neg	negative								0
2013-08-02	2915	4	KO16				0	0	0	0	Negative										0
2013-08-02	2916	3	KO16	Dry	2916	Plate 51	0	0	0	0	Negative	Neg	negative								0
2013-08-02	2917	7	KO16	Dry	2917	Plate 52	0	0	0	0	Negative		negative								0
2013-08-02	2918	2	KO20	Dry	2918	Plate 51	0	0	0	0	Negative	Neg	negative								0
2013-08-02	2919	5	KO20	Dry	2919	Plate 52	0	0	0	0	Negative		negative								0
2013-08-02	2920	4	KO20	Dry	2920	Plate 51	0	0	0	0	Negative	Neg	negative								0
2013-08-02	2921	2	KO20	Dry	2921	Plate 52	0	0	0	0	Negative		negative								0
2013-08-02	2922	3	KO21	Dry	2922	Plate 51	0	0	0	0	Negative	Neg	negative								0
2013-08-02	2923	4	KO21	Dry	2923	Plate 52	0	0	0	0	Negative		negative								0
2013-08-02	2924	1	KO21	Dry	2924	Plate 51	0	0	0	0	Negative	Neg	negative								0
2013-08-02	2925	4	KO21	Dry	2925	Plate 52	0	0	0	0	Negative		negative								0
2013-08-02	2926	5	KO21	Dry	2926	Plate 51	0	0	0	0	Negative	Neg	negative								0
2013-08-02	2927	4	KO21	Dry	2927	Plate 52	0	0	0	0	Negative		negative								0
2013-08-02	2928	1	KO21	Dry	2928	Plate 51	0	0	0	0	Negative	Neg	negative								0
2013-08-05	2929	100	KO21	Dry	2929	Plate 52	0	0	0	0	Negative		negative								0
2013-08-05	2930	100	KO21	Dry	2930	Plate 52	0	0	0	0	Negative		negative								0
2013-08-05	2931	100	KO21	Dry	2931	Plate 51	0	0	0	0	Negative	Neg	negative								0
2013-08-05	2932	5	KO21	Dry	2932	Plate 51	0	0	0	0	Negative	Neg	negative								0
2013-08-05	2933	4	KO21	Dry	2933	Plate 51	0	0	0	0	Negative	Neg	negative								0
2013-08-05	2934	3	KO21	Dry	2934	Plate 51	0	0	0	0	Negative	Neg	negative								0
2013-08-05	2935	4	KO21	Dry	2935	Plate 52	0	0	0	0	Negative		negative								0
2013-08-05	2936	5	KO21	Dry	2936	Plate 52	0	0	1	1	Positive		negative				1	?			1
2013-08-05	2937	100	KO20	Dry	2937	Plate 52	0	0	0	0	Negative		negative								0
2013-08-05	2938	100	KO20	Dry	2938	Plate 52	0	0	0	0	Negative		negative								0
2013-08-05	2939	100	KO20	Dry	2939	Plate 52	0	0	0	0	Negative		negative								0
2013-08-05	2940	1	KO20	Dry	2940	Plate 52	0	0	0	0	Negative		negative								0
2013-08-05	2941	5	KO20	Dry	2941	Plate 52	0	0	0	0	Negative		negative								0
2013-08-05	2942	5	KO20	Dry	2942	Plate 52	0	0	0	0	Negative		negative								0
2013-08-05	2943	0	KO20	Dry	2943	Plate 52	0	0	0	0	Negative		negative								0
2013-08-06	2944	100	KO16	Dry	2944	Plate 53	0	0	0	0	Negative		negative								0
2013-08-06	2945	100	KO16	Dry	2945	Plate 52	0	0	0	0	Negative		negative								0
2013-08-06	2946	1	KO16	Dry	2946	Plate 53	0	0	0	0	Negative		negative								0
2013-08-06	2947	5	KO21	Dry	2947	Plate 52	0	0	0	0	Negative		negative								0
2013-08-06	2948	4	KO21	Dry	2948	Plate 53	0	0	0	0	Negative		negative								0
2013-08-06	2949	3	KO21	Dry	2949	Plate 52	0	0	0	0	Negative		negative								0
2013-08-06	2950	4	KO21	Dry	2950	Plate 53	0	0	0	0	Negative		negative								0
2013-08-06	2951	4	KO21	Dry	2951	Plate 52	0	0	0	0	Negative		negative								0
2013-08-06	2952	1	KO21	Dry	2952	Plate 53	0	0	0	0	Negative		negative								0
2013-08-06	2953	5	KO21	Dry	2953	Plate 52	0	0	0	0	Negative		negative								0
2013-08-06	2954	5	KO20	Dry	2954	Plate 53	0	0	0	0	Negative		negative								0
2013-08-06	2955	6	KO20	Dry	2955	Plate 52	0	0	0	0	Negative		negative								0
2013-08-06	2956	7	KO20	Dry	2956	Plate 53	0	0	0	0	Negative		negative								0
2013-08-06	2957	0	KO20	Dry	2957	Plate 52	0	0	0	0	Negative		negative								0
2013-08-06	2958	6	KO20	Dry	2958	Plate 53	0	0	0	0	Negative		negative								0
2013-08-06	2959	5	KO20	Dry	2959	Plate 52	0	0	0	0	Negative		negative								0
2013-08-06	2960	4	KO20	Dry	2960	Plate 53	0	0	0	0	Negative		negative								0
2013-08-06	2961	6	KO20	Dry	2961	Plate 52	0	0	0	0	Negative		negative								0
2013-08-06	2962	4	KO20	Dry	2962	Plate 53	0	0	0	0	Negative		negative								0
2013-08-06	2963	2	KO20	Dry	2963	Plate 52	0	0	0	0	Negative		negative								0
2013-08-06	2964	5	KO20	Dry	2964	Plate 53	0	0	0	0	Negative		negative								0
2013-08-06	2965	1	KO20	Dry	2965	Plate 52	0	0	0	0	Negative		negative								0
2013-08-06	2966	6	KO20	Dry	2966	Plate 53	0	0	0	0	Negative		negative								0
2013-08-06	2967	5	KO20	Dry	2967	Plate 53	0	0	0	0	Negative		negative								0
2013-08-06	2968	100	KO19	Dry	2968	Plate 53	0	0	0	0	Negative		negative								0
2013-08-06	2969	100	KO19	Dry	2969	Plate 52	0	0	0	0	Negative		negative								0
2013-08-06	2970	1	KO19	Dry	2970	Plate 53	0	0	0	0	Negative		negative								0
2013-08-06	2971	100	KO19	Dry	2971	Plate 52	0	0	0	0	Negative		negative								0
2013-08-06	2972	4	KO19	Dry	2972	Plate 53	0	0	0	0	Negative		negative								0
2013-08-06	2973	1	KO19	Dry	2973	Plate 52	0	0	0	0	Negative		negative								0
2013-08-06	2974	2	KO19	Dry	2974	Plate 53	0	0	0	0	Negative		negative								0
2013-08-06	2975	1	KO19	Dry	2975	Plate 52	0	0	0	0	Negative		negative								0
2013-08-06	2976	6	KO19	Dry	2976	Plate 53	0	0	0	0	Negative		negative								0
2013-08-06	2977	3	KO19	Dry	2977	Plate 53	0	0	0	0	Negative		negative								0
2013-08-07	2978	100	KO20	Dry	2978	Plate 53	0	0	0	0	Negative		negative								0
2013-08-07	2979	1	KO20	Dry	2979	Plate 53	0	0	0	0	Negative		negative								0
2013-08-07	2980	4	KO20	Dry	2980	Plate 53	0	0	0	0	Negative		negative								0
2013-08-07	2981	100	KO21	Dry	2981	Plate 53	0	0	0	0	Negative		negative								0
2013-08-07	2982	100	KO21	Dry	2982	Plate 53	0	0	0	0	Negative		negative								0
2013-08-07	2983	100	KO21	Dry	2983	Plate 53	0	0	0	0	Negative		negative								0
2013-08-07	2984	100	KO21				0	0	0	0	Negative										0
2013-08-07	2985	4	KO21	Dry	2985	Plate 53	0	0	0	0	Negative		negative								0
2013-08-07	2986	5	KO21				0	0	0	0	Negative										0
2013-08-07	2987	5	KO21	Dry	2987	Plate 53	0	0	0	0	Negative		negative								0
2013-08-07	2988	2	KO21				0	0	0	0	Negative										0
2013-08-07	2989	5	KO21	Dry	2989	Plate 53	0	0	0	0	Negative		negative								0
2013-08-07	2990	4	KO21				0	0	0	0	Negative										0
2013-08-07	2991	1	KO21	Dry	2991	Plate 53	0	0	0	0	Negative		negative								0
2013-08-07	2992	5	KO21				0	0	0	0	Negative										0
2013-08-07	2993	6	KO21	Dry	2993	Plate 53	0	0	0	0	Negative		negative								0
2013-08-07	2994	6	KO21				0	0	0	0	Negative		negative								0
2013-08-07	2995	0	KO21	Dry	2995	Plate 53	0	0	0	0	Negative		negative								0
2013-08-07	2996	0	KO21				0	0	0	0	Negative										0
2013-08-07	2997	0	KO21				0	0	0	0	Negative										0
2013-08-07	2998	4	KO19				0	0	0	0	Negative										0
2013-08-07	2999	100	KO16	Dry	2999	Plate 53	0	0	0	0	Negative		negative								0
2013-08-07	3000	3	KO16				0	0	0	0	Negative										0
2013-08-07	3001	100	KO21				0	0	0	0	Negative										0
2013-08-07	3002	100	KO21				0	0	0	0	Negative										0
2013-08-07	3003	100	KO21				0	0	0	0	Negative										0
2013-08-07	3004	100	KO21				0	0	0	0	Negative										0
2013-08-07	3005	100	KO21				0	0	0	0	Negative										0
2013-08-07	3006	4	KO21				0	0	0	0	Negative										0
2013-08-07	3007	100	KO21				0	0	0	0	Negative										0
2013-08-07	3008	4	KO21				0	0	0	0	Negative										0
2013-08-07	3009	7	KO21				0	0	0	0	Negative										0
2013-08-07	3010	5	KO21				0	0	0	0	Negative										0
2013-08-07	3011	7	KO21				0	0	0	0	Negative										0
2013-08-07	3012	5	KO21				na	na	0	0	Negative										0
2013-08-07	3013	6	KO21				0	0	0	0	Negative										0
2013-08-07	3014	5	KO21				0	0	0	0	Negative										0
2013-08-07	3015	5	KO21				0	0	0	0	Negative										0
2013-08-07	3016	4	KO21				0	0	0	0	Negative										0
2013-08-07	3017	5	KO21				0	0	0	0	Negative										0
2013-08-07	3018	4	KO21				0	0	0	0	Negative										0
2013-08-07	3019	5	KO21				0	0	0	0	Negative										0
2013-08-07	3020	4	KO21				0	0	0	0	Negative										0
2013-08-07	3021	4	KO21				0	0	0	0	Negative										0
2013-08-07	3022	0	KO21				0	0	0	0	Negative										0
2013-08-07	3023	4	KO21				0	0	0	0	Negative										0
2013-08-07	3024	5	KO21				0	0	0	0	Negative										0
2013-08-07	3025	5	KO21				0	0	0	0	Negative										0
2013-08-07	3026	5	KO21				0	0	0	0	Negative										0
2013-08-07	3027	5	KO21				0	0	0	0	Negative										0
2013-08-08	3028	5	KO19				0	0	0	0	Negative										0
2013-08-08	3029	1	KO19				0	0	0	0	Negative										0
2013-08-08	3030	5	KO20				0	0	0	0	Negative										0
2013-08-08	3031	1	KO20				0	0	0	0	Negative										0
2013-08-08	3032	4	KO20				0	0	1	1	Positive										0
2013-08-08	3033	6	KO20				0	0	0	0	Negative										0
2013-08-08	3034	5	KO20				0	0	0	0	Negative										0
2013-08-08	3035	4	KO20				0	0	0	0	Negative										0
2013-08-08	3036	7	KO20				0	0	0	0	Negative										0
2013-08-08	3037	0	KO20				0	0	0	0	Negative										0
2013-08-08	3038	100	KO21				0	0	0	0	Negative										0
2013-08-08	3039	6	KO21				0	0	0	0	Negative										0
[truncated: 5,322 more rows]
